# Supplementary material for: Laponite for biomedical applications: An ophthalmological perspective
Source: Mater Today Bio. 2023 Dec 28;24:100935. doi: 10.1016/j.mtbio.2023.100935 (PMC10794930; doi:10.1016/j.mtbio.2023.100935)
Supplement: Multimedia component 1 [file mmc1.xlsx]

## Sheet: Laponite and review
Tabla 1
	Davis Jr, Ryan; Urbanowski Jr, Richard A; Gaharwar, Akhilesh K;	2D layered nanomaterials for therapeutics delivery	Current opinion in biomedical engineering	20
30941811		2D Nanoclay for Biomedical Applications: Regenerative Medicine, Therapeutic Delivery, and Additive Manufacturing	Adv Mater. 2019 Jun;31(23):e1900332. doi: 10.1002/adma.201900332. Epub 2019 Apr 3.	Gaharwar AK	Adv Mater
	Correia Carreira, Sara; Begum, Runa; Perriman, Adam W;	3D bioprinting: the emergence of programmable biodesign	Advanced healthcare materials	9	15
	Mohan, Tarun Shyam; Datta, Pallab; Nesaei, Sepehr; Ozbolat, Veli; Ozbolat, Ibrahim T;	3D coaxial bioprinting: process mechanisms, bioinks and applications	Progress in Biomedical Engineering	4	2
	Jang, Tae-Sik; Jung, Hyun-Do; Pan, Houwen Matthew; Han, Win Tun; Chen, Shengyang; Song, Juha;	3D printing of hydrogel composite systems: Recent advances in technology for tissue engineering	International Journal of Bioprinting	4	1
	Puza, Fatih; Lienkamp, Karen;	3D printing of polymer hydrogels—from basic techniques to programmable actuation	Advanced Functional Materials	32	39
	Lakkakula, Jaya R; Gujarathi, Pratik; Pansare, Prachi; Tripathi, Swastika;	A comprehensive review on alginate-based delivery systems for the delivery of chemotherapeutic agent: Doxorubicin	Carbohydrate polymers	259
	Ruzicka, Barbara; Zaccarelli, Emanuela;	A fresh look at the Laponite phase diagram	Soft Matter	7	4
	Dai, Nan; Feng, Li; Zhao, Li; Song, Dan; Dai, XingJian; Liu, XiaoYing; Zhang, YuXin;	A high-performance adsorbent of 2D laponite in-situ coated on 3D diatomite for advanced adsorption of cationic dye	Science China Technological Sciences	65	10
	Zanini, Veronica I Paz; Gavilán, Maximiliano; de Mishima, Beatriz A López; Martino, Débora M; Borsarelli, Claudio D;	A highly sensitive and stable glucose biosensor using thymine-based polycations into laponite hydrogel films	Talanta	150
	Zhao, Jingzhou; He, Nongyue;	A mini-review of embedded 3D printing: Supporting media and strategies	Journal of Materials Chemistry B	8	46
	Zhou, Lu‐Yu; Fu, Jianzhong; He, Yong;	A review of 3D printing technologies for soft polymer materials	Advanced Functional Materials	30	28
	Xia, Tingting; Liu, Wanqian; Yang, Li;	A review of gradient stiffness hydrogels used in tissue engineering and regenerative medicine	Journal of Biomedical Materials Research Part A	105	6
	Abdal-hay, Abdalla; Sheikh, Faheem A; Gómez-Cerezo, N; Alneairi, Abdulrahman; Luqman, Monis; Pant, Hem Raj; Ivanovski, Saso;	A review of protein adsorption and bioactivity characteristics of poly ε-caprolactone scaffolds in regenerative medicine	European Polymer Journal	162
	Nasir, Amara; Kausar, Ayesha;	A review on materials derived from polystyrene and different types of nanoparticles	Polymer-Plastics Technology and Engineering	54	17
	Barik, Debyashreeta; Dash, Pratigyan; Uma, PI; Kumari, Sneha; Dash, Mamoni;	A Review on Re-Packaging of Bisphosphonates Using Biomaterials	Journal of Pharmaceutical Sciences	110	12
	Mondal, Sanjoy; Das, Sujoy; Nandi, Arun K;	A review on recent advances in polymer and peptide hydrogels	Soft Matter	16	6
	Peak, Charles W; Wilker, Jonathan J; Schmidt, Gudrun;	A review on tough and sticky hydrogels	Colloid and Polymer Science	291
	Wu, Zebin; Jin, Kaixiang; Wang, Lizhen; Fan, Yubo;	A review: optimization for poly (glycerol sebacate) and fabrication techniques for its centered scaffolds	Macromolecular Bioscience	21	9
	Wang, Tao; Hu, Xiaobo; Zheng, Shudian; Liu, Xinxing; Wang, Chaoyang; Tong, Zhen;	Adsorption of fluorophores and N-isopropylacrylamide on Laponite	Applied clay science	58
	Cui, Xiaolin; Li, Jun; Hartanto, Yusak; Durham, Mitchell; Tang, Junnan; Zhang, Hu; Hooper, Gary; Lim, Khoon; Woodfield, Tim;	Advances in extrusion 3D bioprinting: a focus on multicomponent hydrogel‐based bioinks	Advanced healthcare materials	9	15
	Mo, Chunxiang; Luo, Rui; Chen, Yuping;	Advances in the Stimuli‐Responsive Injectable Hydrogel for Controlled Release of Drugs	Macromolecular Rapid Communications	43	10
	Heid, Susanne; Boccaccini, Aldo R;	Advancing bioinks for 3D bioprinting using reactive fillers: A review	Acta Biomaterialia	113
J	Heid, S; Boccaccini, AR	Advancing bioinks for 3D bioprinting using reactive fillers: A review			Heid, Susanne; Boccaccini, Aldo R.
32622053		Advancing bioinks for 3D bioprinting using reactive fillers: A review	Acta Biomater. 2020 Sep 1;113:1-22. doi: 10.1016/j.actbio.2020.06.040. Epub 2020 Jul 2.	Heid S	Acta Biomater
	Knaebel, A; Bellour, M; Munch, J-P; Viasnoff, V; Lequeux, F; Harden, JL;	Aging behavior of Laponite clay particle suspensions	Europhysics Letters	52	1
	Hernández-González, Aurora C; Téllez-Jurado, Lucía; Rodríguez-Lorenzo, Luis M;	Alginate hydrogels for bone tissue engineering, from injectables to bioprinting: A review	Carbohydrate polymers	229
	Li, Yuanyuan; Xu, Zhengyi; Wang, Jian; Pei, Xibo; Chen, Junyu; Wan, Qianbing;	Alginate-based biomaterial-mediated regulation of macrophages in bone tissue engineering	International Journal of Biological Macromolecules
	Xiong, Chunming; Wei, Falin; Ye, Zhengrong; Feng, Wei; Zhou, Qiang; He, Jiaqing; Yang, Haiyang;	An injectable self‐healing hydrogel based on poly (acrylamide‐co‐N‐vinylimidazole) and laponite clay nanosheets	Journal of Applied Polymer Science	140	7
	Khodami, Samaneh; Kaniewska, Klaudia; Karbarz, Marcin; Stojek, Zbigniew;	Antioxidant ability and increased mechanical stability of hydrogel nanocomposites based on N-isopropylacrylamide crosslinked with Laponite and modified with polydopamine	European Polymer Journal	187
	Negrete; Letoffe, Jean-Marie; Putaux, Jean-Luc; David, Laurent; Bourgeat-Lami, Elodie;	Aqueous dispersions of silane-functionalized laponite clay platelets. A first step toward the elaboration of water-based polymer/clay nanocomposites	Langmuir	20	5
	Li, Jingchao; Wang, Shige; Shi, Xiangyang; Shen, Mingwu;	Aqueous-phase synthesis of iron oxide nanoparticles and composites for cancer diagnosis and therapy	Advances in colloid and interface science	249
	Saygili, Ecem; Saglam-Metiner, Pelin; Cakmak, Betul; Alarcin, Emine; Beceren, Goze; Tulum, Pinar; Kim, Yong-Woo; Gunes, Kasim; Eren-Ozcan, Guler Gamze; Akakin, Dilek;	Bilayered laponite/alginate-poly (acrylamide) composite hydrogel for osteochondral injuries enhances macrophage polarization: An in vivo study	Biomaterials Advances	134
	Li, Nan; Yu, Li; Xiao, Zhiqun; Jiang, Can; Gao, Baoyu; Wang, Zhining;	Biofouling mitigation effect of thin film nanocomposite membranes immobilized with laponite mediated metal ions	Desalination	473
	Ghadiri, Maliheh;	Biomedical applications of a synthetic nanoclay (Laponite (R))
	Ghadiri, Maliheh; Chrzanowski, W; Rohanizadeh, R;	Biomedical applications of cationic clay minerals	RSC advances	5	37
	Samoylenko, Olena; Korotych, Olena; Manilo, Maryna; Samchenko, Yurii; Shlyakhovenko, Volodymyr; Lebovka, Nikolai;	Biomedical Applications of Laponite®-Based Nanomaterials and Formulations	Soft Matter Systems for Biomedical Applications
	Hao, Yun; Zhang, Feiyi; Mo, Shanshan; Zhao, Jinming; Wang, Xiangdong; Zhao, Yan; Zhang, Luo;	Biomedical Applications of Supramolecular Materials in the Controllable Delivery of Steroids	Frontiers in Molecular Biosciences	8
	Peper, Sara; Vo, Thy; Ahuja, Neelam; Awad, Kamal; Mikos, Antonios G; Varanasi, Venu;	Bioprinted nanocomposite hydrogels: A proposed approach to functional restoration of skeletal muscle and vascular tissue following volumetric muscle loss	Current opinion in pharmacology	58
	Afewerki, Samson; Magalhães, Leila SSM; Silva, André DR; Stocco, Thiago D; Silva Filho, Edson C; Marciano, Fernanda R; Lobo, Anderson O;	Bioprinting a synthetic smectic clay for orthopedic applications	Advanced healthcare materials	8	13
J	Afewerki, S; Magalhaes, LSSM; Silva, ADR; Stocco, TD; Silva, EC; Marciano, FR; Lobo, AO	Bioprinting a Synthetic Smectic Clay for Orthopedic Applications			Afewerki, Samson; Magalhaes, Leila S. S. M.; Silva, Andre D. R.; Stocco, Thiago D.; Silva Filho, Edson C.; Marciano, Fernanda R.; Lobo, Anderson O.
30957992		Bioprinting a Synthetic Smectic Clay for Orthopedic Applications	Adv Healthc Mater. 2019 Jul;8(13):e1900158. doi: 10.1002/adhm.201900158. Epub 2019 Apr 8.	Afewerki S	Adv Healthc Mater
	Bravo, Isaac; Viejo, Lucía; de Los Ríos, Cristóbal; García-Frutos, Eva M; Darder, Margarita;	Cellulose/pectin-based materials incorporating Laponite-indole derivative hybrid for oral administration and controlled delivery of the neuroprotective drug	International Journal of Biological Macromolecules	234
	Manilo, Maryna; Lebovka, Nikolai; Barany, Sandor;	Characterization of the electric double layers of multi-walled carbon nanotubes, laponite and nanotube+ laponite hybrids in aqueous suspensions	Colloids and Surfaces A: Physicochemical and Engineering Aspects	462
	Gonzaga, Virgínia de AM; Poli, Alessandra L; Gabriel, Juliana S; Tezuka, Daiane Y; Valdes, Talita A; Leitão, Andrei; Rodero, Camila F; Bauab, Tais M; Chorilli, Marlus; Schmitt, Carla C;	Chitosan‐laponite nanocomposite scaffolds for wound dressing application	Journal of Biomedical Materials Research Part B: Applied Biomaterials	108	4
	Dong, Jiani; Cheng, Zeneng; Tan, Songwen; Zhu, Qubo;	Clay nanoparticles as pharmaceutical carriers in drug delivery systems	Expert opinion on drug delivery	18	6
J	Dong, JN; Cheng, ZE; Tan, SW; Zhu, QB	Clay nanoparticles as pharmaceutical carriers in drug delivery systems			Dong, Jiani; Cheng, Zeneng; Tan, Songwen; Zhu, Qubo
33301349		Clay nanoparticles as pharmaceutical carriers in drug delivery systems	Expert Opin Drug Deliv. 2021 Jun;18(6):695-714. doi: 10.1080/17425247.2021.1862792. Epub 2020 Dec 21.	Dong J	Expert Opin Drug Deliv
	Mousa, Mohamed; Evans, Nicholas D; Oreffo, Richard OC; Dawson, Jonathan I;	Clay nanoparticles for regenerative medicine and biomaterial design: A review of clay bioactivity	Biomaterials	159
	Tipa, Cezar; Cidade, Maria T; Borges, João P; Costa, Luis C; Silva, Jorge C; Soares, Paula IP;	Clay-Based Nanocomposite Hydrogels for Biomedical Applications: A Review	Nanomaterials	12	19
J	Tipa, C; Cidade, MT; Borges, JP; Costa, LC; Silva, JC; Soares, PIP	Clay-Based Nanocomposite Hydrogels for Biomedical Applications: A Review			Tipa, Cezar; Cidade, Maria T.; Borges, Joao P.; Costa, Luis C.; Silva, Jorge C.; Soares, Paula I. P.
	Dawson, Jonathan I; Oreffo, Richard OC;	Clay: new opportunities for tissue regeneration and biomaterial design	Advanced Materials	25	30
	Bu, Yazhong; Pandit, Abhay;	Cohesion mechanisms for bioadhesives	Bioactive Materials	13
	Mignon, Arn; Pezzoli, Daniele; Prouvé, Emilie; Lévesque, Lucie; Arslan, Aysu; Pien, Nele; Schaubroeck, David; Van Hoorick, Jasper; Mantovani, Diego; Van Vlierberghe, Sandra;	Combined effect of Laponite and polymer molecular weight on the cell-interactive properties of synthetic PEO-based hydrogels	Reactive and Functional Polymers	136
	Cejkova, Jitka; Stepanek, Frantisek;	Compartmentalized and internally structured particles for drug delivery-A review	Current pharmaceutical design	19	35
	Ruzicka, Barbara; Zulian, L; Zaccarelli, E; Angelini, R; Sztucki, M; Moussaïd, A; Ruocco, Giancarlo;	Competing interactions in arrested states of colloidal clays	Physical review letters	104	8
J	Huang, W; Xiao, YC; Shi, XY	Construction of Electrospun Organic/Inorganic Hybrid Nanofibers for Drug Delivery and Tissue Engineering Applications			Huang, Wei; Xiao, Yunchao; Shi, Xiangyang
	Babu, Susan; Albertino, Filippo; Omidinia Anarkoli, Abdolrahman; De Laporte, Laura;	Controlling structure with injectable biomaterials to better mimic tissue heterogeneity and anisotropy	Advanced Healthcare Materials	10	11
	Mills, David K; Luo, Yangyang; Elumalai, Anusha; Esteve, Savannah; Karnik, Sonali; Yao, Shaomian;	Creating structured hydrogel microenvironments for regulating stem cell differentiation	Gels	6	4
	Viseras, C; Cerezo, P; Sanchez, R; Salcedo, I; Aguzzi, C;	Current challenges in clay minerals for drug delivery	Applied Clay Science	48	3
J	Viseras, C; Cerezo, P; Sanchez, R; Salcedo, I; Aguzzi, C	Current challenges in clay minerals for drug delivery			Viseras, C.; Cerezo, P.; Sanchez, R.; Salcedo, I.; Aguzzi, C.
	Tang, Shengzhuang; Chen, Jesse; Cannon, Jayme; Chekuri, Mona; Farazuddin, Mohammad; Baker Jr, James R; Wang, Su He;	Delicate Hybrid Laponite–Cyclic Poly (ethylene glycol) Nanoparticles as a Potential Drug Delivery System	Pharmaceutics	15	7
	Zhang, Liying; He, Gao; Yu, Yang; Zhang, Yu; Li, Xiang; Wang, Shige;	Design of biocompatible chitosan/polyaniline/laponite hydrogel with photothermal conversion capability	Biomolecules	12	8
	Wu, Chia-Jung; Gaharwar, Akhilesh K; Schexnailder, Patrick J; Schmidt, Gudrun;	Development of biomedical polymer-silicate nanocomposites: a materials science perspective	Materials	3	5
	Haraguchi, Kazutoshi;	Development of soft nanocomposite materials and their applications in cell culture and tissue engineering	Journal of stem cells & regenerative medicine	8	1
J	Martin, C; Pignon, F; Piau, JM; Magnin, A; Lindner, P; Cabane, B	Dissociation of thixotropic clay gels			Martin, C; Pignon, F; Piau, JM; Magnin, A; Lindner, P; Cabane, B
	Xin, Hai; Naficy, Sina;	Drug delivery based on stimuli-responsive injectable hydrogels for breast cancer therapy: A review	Gels	8	1
	Abass, Khalid Haneen; Kadim, Ashraq Mohammed; Mohammed, Sara Kareem; Agam, Mohd Arif;	Drug Delivery Systems Based on Polymeric Blend: A Review	Nano Biomedicine and Engineering	13	4
	Yang, Jae-Hun; Lee, Ji-Hee; Ryu, Hyeon-Ju; Elzatahry, Ahmed A; Alothman, Zeid A; Choy, Jin-Ho;	Drug–clay nanohybrids as sustained delivery systems	Applied Clay Science	130
	Fameau, Anne-Laure; Salonen, Anniina;	Effect of particles and aggregated structures on the foam stability and aging	Comptes rendus physique	15	8-9
	Gao, Yuan; Bach Truong, Yen; Zhu, Yonggang; Louis Kyratzis, Ilias;	Electrospun antibacterial nanofibers: Production, activity, and in vivo applications	Journal of Applied Polymer Science	131	18
	Peixoto, Diana; Pereira, Irina; Pereira-Silva, Miguel; Veiga, Francisco; Hamblin, Michael R; Lvov, Yuri; Liu, Mingxian; Paiva-Santos, Ana Cláudia;	Emerging role of nanoclays in cancer research, diagnosis, and therapy	Coordination Chemistry Reviews	440
J	Peixoto, D; Pereira, I; Pereira-Silva, M; Veiga, F; Hamblin, MR; Lvov, Y; Liu, MX; Paiva-Santos, AC	Emerging role of nanoclays in cancer research, diagnosis, and therapy			Peixoto, Diana; Pereira, Irina; Pereira-Silva, Miguel; Veiga, Francisco; Hamblin, Michael R.; Lvov, Yuri; Liu, Mingxian; Paiva-Santos, Ana Claudia
	Parani, Madasamy; Lokhande, Giriraj; Singh, Ankur; Gaharwar, Akhilesh K;	Engineered nanomaterials for infection control and healing acute and chronic wounds	ACS applied materials & interfaces	8	16
	Huang, Yu; Wang, Lin;	Experimental studies on nanomaterials for soil improvement: a review	Environmental Earth Sciences	75
	Ju, Yikun; Hu, Yue; Yang, Pu; Xie, Xiaoyan; Fang, Bairong;	Extracellular vesicle-loaded hydrogels for tissue repair and regeneration	Materials Today Bio
	Jiang, Zhen; Diggle, Broden; Tan, Ming Li; Viktorova, Jekaterina; Bennett, Christopher W; Connal, Luke A;	Extrusion 3D printing of polymeric materials with advanced properties	Advanced Science	7	17
C	Roozbahani, M; Kharaziha, M; Emadi, R	Fabrication and characterization of laponite-calcium phosphate based cement for filling bone defects			Roozbahani, M.; Kharaziha, M.; Emadi, R.
	Dong, Lanlan; Bu, Ziheng; Xiong, Yinze; Zhang, Hang; Fang, Jinhui; Hu, Hongxing; Liu, Zhongtang; Li, Xiang;	Facile extrusion 3D printing of gelatine methacrylate/Laponite nanocomposite hydrogel with high concentration nanoclay for bone tissue regeneration	International Journal of Biological Macromolecules	188
	Hua, Weijian; Mitchell, Kellen; Raymond, Lily; Godina, Beatriz; Zhao, Danyang; Zhou, Wuyi; Jin, Yifei;	Fluid bath-assisted 3D printing for biomedical applications: from pre-to postprinting stages	ACS biomaterials science & engineering	7	10
	Wolfbeis, Otto S;	Fluorescent chameleon labels for bioconjugation and imaging of proteins, nucleic acids, biogenic amines and surface amino groups. a review	Methods and Applications in Fluorescence	9	4
	Echeverria, Coro; Fernandes, Susete N; Godinho, Maria H; Borges, João Paulo; Soares, Paula IP;	Functional stimuli-responsive gels: Hydrogels and microgels	Gels	4	2
	Yew, Yen Pin; Shameli, Kamyar; Miyake, Mikio; Khairudin, Nurul Bahiyah Bt Ahmad; Mohamad, Shaza Eva Bt; Naiki, Takeru; Lee, Kar Xin;	Green biosynthesis of superparamagnetic magnetite Fe3O4 nanoparticles and biomedical applications in targeted anticancer drug delivery system: A review	Arabian Journal of Chemistry	13	1
	Aguilar, Lilith M Caballero; Silva, Saimon M; Moulton, Simon E;	Growth factor delivery: Defining the next generation platforms for tissue engineering	Journal of controlled Release	306
	Zheng, Zirui; Patel, Madhumita; Patel, Rajkumar;	Hyaluronic acid-based materials for bone regeneration: A review	Reactive and Functional Polymers	171
	Chauhan, Nidhi; Saxena, Kirti; Jain, Utkarsh;	Hydrogel based materials: A progressive approach towards advancement in biomedical applications	Materials Today Communications
	Abdollahiyan, Parinaz; Oroojalian, Fatemeh; Mokhtarzadeh, Ahad; de la Guardia, Miguel;	Hydrogel‐based 3D bioprinting for bone and cartilage tissue engineering	Biotechnology journal	15	12
	Zhou, Ke; Sun, Yadong; Yang, Jiquan; Mao, Hongli; Gu, Zhongwei;	Hydrogels for 3D embedded bioprinting: a focused review on bioinks and support baths	Journal of Materials Chemistry B	10	12
	Arab‐Ahmadi, Samira; Irani, Shiva; Bakhshi, Hadi; Atyabi, Fatemeh; Ghalandari, Behafarid;	Immobilization of carboxymethyl chitosan/laponite on polycaprolactone nanofibers as osteoinductive bone scaffolds	Polymers for Advanced Technologies	32	2
	Li, Jiao; Tian, Zhenhua; Yang, Huan; Duan, Lian; Liu, Yunfei;	Infiltration of laponite: An effective approach to improve the mechanical properties and thermostability of collagen hydrogel	Journal of Applied Polymer Science	140	4
	Wang, Chaoxin; Min, Shuyuan; Tian, Yun;	Injectable and Cell-Laden Hydrogel in the Contained Bone Defect Animal Model: A Systematic Review	Tissue Engineering and Regenerative Medicine
	Çimen, Duygu; Özbek, Merve Asena; Bereli, Nilay; Mattiasson, Bo; Denizli, Adil;	Injectable cryogels in biomedicine	Gels	7	2
	Jeznach, Oliwia; Kołbuk, Dorota; Sajkiewicz, Pawe;	Injectable hydrogels and nanocomposite hydrogels for cartilage regeneration	Journal of Biomedical Materials Research Part A	106	10
	Mellati, Amir; Hasanzadeh, Elham; Gholipourmalekabadi, Mazaher; Enderami, Seyed Ehsan;	Injectable nanocomposite hydrogels as an emerging platform for biomedical applications: A review	Materials Science and Engineering: C	131
J	Qin, C; Wu, CT	Inorganic biomaterials-based bioinks for three-dimensional bioprinting of regenerative scaffolds			Qin, Chen; Wu, Chengtie
	Urie, Russell; Ghosh, Deepanjan; Ridha, Inam; Rege, Kaushal;	Inorganic nanomaterials for soft tissue repair and regeneration	Annual review of biomedical engineering	20
	Amorim, PA; d’Ávila, MA; Anand, R; Moldenaers, P; Van Puyvelde, P; Bloemen, V;	Insights on shear rheology of inks for extrusion-based 3D bioprinting	Bioprinting	22
	Bott, Johannes; Franz, Roland;	Investigation into the potential migration of nanoparticles from laponite-polymer nanocomposites	Nanomaterials	8	9
J	Tomas, H; Alves, CS; Rodrigues, J	Laponite (R) : A key nanoplatform for biomedical applications?			Tomas, Helena; Alves, Carla S.; Rodrigues, Joao
	Tomás, Helena; Alves, Carla S; Rodrigues, João;	Laponite®: A key nanoplatform for biomedical applications?	Nanomedicine: Nanotechnology, Biology and Medicine	14	7
28552649		Laponite®: A key nanoplatform for biomedical applications?	Nanomedicine. 2018 Oct;14(7):2407-2420. doi: 10.1016/j.nano.2017.04.016. Epub 2017 May 26.	Tomás H	Nanomedicine
J	Suterio, N; Bazzo, GC; Rauber, GS; Silva, AH; Caon, T; Parize, AL; Creczynski-Pasa, TB; Stulzer, HK	Laponite (R) gel formulation containing simvastatin for melanoma treatment			Suterio, Natalia; Bazzo, Giovana C.; Rauber, Gabriela Schneider; Silva, Adny Henrique; Caon, Thiago; Parize, Alexandre Luis; Creczynski-Pasa, Tania Beatriz; Stulzer, Hellen Karine
J	Li, GM; Guo, YQ; Guo, R; Shi, XY; Shen, MW	LAPONITE (R) nanodisk-based platforms for cancer diagnosis and therapy			Li, Gaoming; Guo, Yunqi; Guo, Rui; Shi, Xiangyang; Shen, Mingwu
	Li, Gaoming; Guo, Yunqi; Guo, Rui; Shi, Xiangyang; Shen, Mingwu;	LAPONITE® nanodisk-based platforms for cancer diagnosis and therapy	Materials Advances
	Dávila, José Luis; d’Ávila, Marcos Akira;	Laponite as a rheology modifier of alginate solutions: Physical gelation and aging evolution	Carbohydrate polymers	157
	Fraile, José M; Garcia-Martin, Elena; Gil, Cristina; Mayoral, José A; Pablo, Luis E; Polo, Vicente; Prieto, Esther; Vispe, Eugenio;	Laponite as carrier for controlled in vitro delivery of dexamethasone in vitreous humor models	European Journal of Pharmaceutics and Biopharmaceutics	108
	Pineda-Álvarez, Ramón Andrés; Flores-Avila, Carolina; Medina-Torres, Luis; Gracia-Mora, Jesús; Escobar-Chávez, José Juan; Leyva-Gómez, Gerardo; Shahbazi, Mohammad-Ali; Bernad-Bernad, María Josefa;	Laponite Composites: In Situ Films Forming as a Possible Healing Agent	Pharmaceutics	15	6
	Shao, Qing; Zhang, Wenjie; Qi, Jingjie; Liao, Huiyun; Guo, Hao; Tan, Xiaoyan; Chi, Bo;	Laponite stabilized endogenous antibacterial hydrogel as wet-tissue adhesive	Journal of the Mechanical Behavior of Biomedical Materials	145
	Stealey, Samuel T; Gaharwar, Akhilesh K; Zustiak, Silviya Petrova;	Laponite-Based Nanocomposite Hydrogels for Drug Delivery Applications	Pharmaceuticals	16	6
J	Stealey, ST; Gaharwar, AK; Zustiak, SP	Laponite-Based Nanocomposite Hydrogels for Drug Delivery Applications			Stealey, Samuel T.; Gaharwar, Akhilesh K.; Zustiak, Silviya Petrova
37375768		Laponite-Based Nanocomposite Hydrogels for Drug Delivery Applications	Pharmaceuticals (Basel). 2023 May 31;16(6):821. doi: 10.3390/ph16060821.	Stealey ST	Pharmaceuticals (Basel)
	Das, Sabya S; Hussain, Kashif; Singh, Sima; Hussain, Afzal; Faruk, Abdul; Tebyetekerwa, Mike;	Laponite-based nanomaterials for biomedical applications: a review	Current Pharmaceutical Design	25	4
30947654		Laponite-based Nanomaterials for Biomedical Applications: A Review	Curr Pharm Des. 2019;25(4):424-443. doi: 10.2174/1381612825666190402165845.	Das SS	Curr Pharm Des
J	Kiaee, G; Dimitrakakis, N; Sharifzadeh, S; Kim, HJ; Avery, RK; Moghaddam, KM; Haghniaz, R; Yalcintas, EP; de Barros, NR; Karamikamkar, S; Libanori, A; Khademhosseini, A; Khoshakhlagh, P	Laponite-Based Nanomaterials for Drug Delivery			Kiaee, Gita; Dimitrakakis, Nikolaos; Sharifzadeh, Shabnam; Kim, Han-Jun; Avery, Reginald K.; Moghaddam, Kamyar Mollozadeh; Haghniaz, Reihaneh; Yalcintas, Ezgi Pinar; de Barros, Natan Roberto; Karamikamkar, Solmaz; Libanori, Alberto; Khademhosseini, Ali; Khoshakhlagh, Parastoo
34990081		Laponite-Based Nanomaterials for Drug Delivery	Adv Healthc Mater. 2022 Apr;11(7):e2102054. doi: 10.1002/adhm.202102054. Epub 2022 Feb 4.	Kiaee G	Adv Healthc Mater
	Kiaee, Gita; Dimitrakakis, Nikolaos; Sharifzadeh, Shabnam; Kim, Han‐Jun; Avery, Reginald K; Moghaddam, Kamyar Mollozadeh; Haghniaz, Reihaneh; Yalcintas, Ezgi Pinar; Barros, Natan Roberto de; Karamikamkar, Solmaz;	Laponite‐based nanomaterials for drug delivery	Advanced healthcare materials	11	7
	Suterio, Natalia; Bazzo, Giovana C; Rauber, Gabriela Schneider; Silva, Adny Henrique; Caon, Thiago; Parize, Alexandre Luis; Creczynski-Pasa, Tânia Beatriz; Stulzer, Hellen Karine;	Laponite® gel formulation containing simvastatin for melanoma treatment	Applied Clay Science	228
	Morariu, SIMONA; Teodorescu, MIRELA;	Laponite®–A versatile component in hybrid materials for biomedical applications	Mem Sci Sect Romanian Acad	43
	Sonin, AS; Churochkina, NA; Kaznacheev, AV; Golovanov, AV;	Liquid crystals of clay dispersions	Colloid Journal	80
J	Mourchid, A; Levitz, P	Long-term gelation of laponite aqueous dispersions			Mourchid, A; Levitz, P
	Li, Huanrong; Li, Man; Wang, Yu; Zhang, Wenjun;	Luminescent hybrid materials based on laponite clay	Chemistry–A European Journal	20	33
J	Chen, X; Wang, YR; Chai, R; Xu, Y; Li, HR; Liu, BY	Luminescent Lanthanide-Based Organic/Inorganic Hybrid Materials for Discrimination of Glutathione in Solution and within Hydrogels			Chen, Xi; Wang, Yuru; Chai, Ran; Xu, Yang; Li, Huanrong; Liu, Binyuan
	Fatimah, Is; Fadillah, Ganjar; Purwiandono, Gani; Sahroni, Imam; Purwaningsih, Dyah; Riantana, Handy; Avif, Adnan Nur; Sagadevan, Suresh;	Magnetic-silica nanocomposites and the functionalized forms for environment and medical applications: A review	Inorganic Chemistry Communications	137
	Vedadghavami, Armin; Minooei, Farnaz; Mohammadi, Mohammad Hossein; Khetani, Sultan; Kolahchi, Ahmad Rezaei; Mashayekhan, Shohreh; Sanati-Nezhad, Amir;	Manufacturing of hydrogel biomaterials with controlled mechanical properties for tissue engineering applications	Acta biomaterialia	62
	Shakibania, Sara; Ghazanfari, Lida; Raeeszadeh-Sarmazdeh, Maryam; Khakbiz, Mehrdad;	Medical application of biomimetic 4D printing	Drug development and industrial pharmacy	47	4
	Cavallaro, Giuseppe; Lazzara, Giuseppe; Fakhrullin, Rawil;	Mesoporous inorganic nanoscale particles for drug adsorption and controlled release	Therapeutic Delivery	9	4
29495930		Mesoporous inorganic nanoscale particles for drug adsorption and controlled release	Ther Deliv. 2018 Mar 1;9(4):287-301. doi: 10.4155/tde-2017-0120. Epub 2018 Mar 2.	Cavallaro G	Ther Deliv
	Suman, Khushboo; Joshi, Yogesh M;	Microstructure and soft glassy dynamics of an aqueous laponite dispersion	Langmuir	34	44
	Li, Yixuan; Zhao, Delu; Wang, Ziyao; Meng, Yiling; Liu, Bohui; Li, Lan; Liu, Rui; Dong, Sichen; Wei, Fulan;	Minimally invasive bone augmentation through subperiosteal injectable hydroxylapatite/laponite/alginate nanocomposite hydrogels	International Journal of Biological Macromolecules	231
	Wei, Qinghua; Zhou, Jiayi; An, Yalong; Li, Mingyang; Zhang, Juan; Yang, Sheng;	Modification, 3D printing process and application of sodium alginate based hydrogels in soft tissue engineering: A review	International Journal of Biological Macromolecules
	Piras, Carmen C; Smith, David K;	Multicomponent polysaccharide alginate-based bioinks	Journal of Materials Chemistry B	8	36
	Rodrigues, José R; Alves, Natália M; Mano, João F;	Nacre-inspired nanocomposites produced using layer-by-layer assembly: Design strategies and biomedical applications	Materials Science and Engineering: C	76
	Bhattacharyya, Amitava; Janarthanan, Gopinathan; Noh, Insup;	Nano-biomaterials for designing functional bioinks towards complex tissue and organ regeneration in 3D bioprinting	Additive Manufacturing	37
J	Persano, F; Leporatti, S	Nano-Clays for Cancer Therapy: State-of-the Art and Future Perspectives			Persano, Francesca; Leporatti, Stefano
36294875		Nano-Clays for Cancer Therapy: State-of-the Art and Future Perspectives	J Pers Med. 2022 Oct 19;12(10):1736. doi: 10.3390/jpm12101736.	Persano F	J Pers Med
	Villalba-Rodríguez, Angel M; Martínez-González, Sara; Sosa-Hernández, Juan Eduardo; Parra-Saldívar, Roberto; Bilal, Muhammad; Iqbal, Hafiz MN;	Nanoclay/polymer-based hydrogels and enzyme-loaded nanostructures for wound healing applications	Gels	7	2
J	Villalba-Rodriguez, AM; Martinez-Gonzalez, S; Sosa-Hernandez, JE; Parra-Saldivar, R; Bilal, M; Iqbal, HMN	Nanoclay/Polymer-Based Hydrogels and Enzyme-Loaded Nanostructures for Wound Healing Applications			Villalba-Rodriguez, Angel M.; Martinez-Gonzalez, Sara; Sosa-Hernandez, Juan Eduardo; Parra-Saldivar, Roberto; Bilal, Muhammad; Iqbal, Hafiz M. N.
34068868		Nanoclay/Polymer-Based Hydrogels and Enzyme-Loaded Nanostructures for Wound Healing Applications	Gels. 2021 May 14;7(2):59. doi: 10.3390/gels7020059.	Villalba-Rodríguez AM	Gels
J	Mascarenhas-Melo, F; Peixoto, D; Aleixo, C; Goncalves, MBS; Raza, F; Pawar, KD; Veiga, F; Liu, MX; Paiva-Santos, AC	Nanoclays for wound management applications			Mascarenhas-Melo, Filipa; Peixoto, Diana; Aleixo, Carolina; Goncalves, Maria Beatriz S.; Raza, Faisal; Pawar, Kiran D. D.; Veiga, Francisco; Liu, Mingxian; Paiva-Santos, Ana Claudia
36542259		Nanoclays for wound management applications	Drug Deliv Transl Res. 2023 Apr;13(4):924-945. doi: 10.1007/s13346-022-01279-3. Epub 2022 Dec 21.	Mascarenhas-Melo F	Drug Deliv Transl Res
	Katti, Kalpana S; Jasuja, Haneesh; Jaswandkar, Sharad; Mohanty, Sibanwita; Katti, Dinesh R;	Nanoclays in medicine: a new frontier of an ancient medical practice	Materials Advances
J	Katti, KS; Jasuja, H; Jaswandkar, SV; Mohanty, S; Katti, DR	Nanoclays in medicine: a new frontier of an ancient medical practice			Katti, Kalpana S.; Jasuja, Haneesh; Jaswandkar, Sharad, V; Mohanty, Sibanwita; Katti, Dinesh R.
36324871		Nanoclays in medicine: a new frontier of an ancient medical practice	Mater Adv. 2022 Aug 31;3(20):7484-7500. doi: 10.1039/d2ma00528j. eCollection 2022 Oct 18.	Katti KS	Mater Adv
	Cai, Yanli; Chang, Soon Yee; Gan, Soo Wah; Ma, Sha; Lu, Wen Feng; Yen, Ching-Chiuan;	Nanocomposite bioinks for 3D bioprinting	Acta biomaterialia
	Kaniewska, Klaudia; Karbarz, Marcin; Katz, Evgeny;	Nanocomposite hydrogel films and coatings–Features and applications	Applied Materials Today	20
	Magalhães, Leila SSM; Andrade, Danielle B; Bezerra, Roosevelt DS; Morais, Alan IS; Oliveira, Francilio C; Rizzo, Márcia S; Silva-Filho, Edson C; Lobo, Anderson O;	Nanocomposite hydrogel produced from PEGDA and laponite for bone regeneration	Journal of Functional Biomaterials	13	2
	Motealleh, Andisheh; Kehr, Nermin Seda;	Nanocomposite hydrogels and their applications in tissue engineering	Advanced healthcare materials	6	1
	Asadi, Nahideh; Alizadeh, Effat; Salehi, Roya; Khalandi, Bahar; Davaran, Soodabeh; Akbarzadeh, Abolfazl;	Nanocomposite hydrogels for cartilage tissue engineering: a review	Artificial cells, nanomedicine, and biotechnology	46	3
	Cernencu, Alexandra I; Dinu, Andreea I; Stancu, Izabela C; Lungu, Adriana; Iovu, Horia;	Nanoengineered biomimetic hydrogels: A major advancement to fabricate 3D‐printed constructs for regenerative medicine	Biotechnology and Bioengineering	119	3
	Jalili, Nima A; Muscarello, Madyson; Gaharwar, Akhilesh K;	Nanoengineered thermoresponsive magnetic hydrogels for biomedical applications	Bioengineering & translational medicine	1	3
	Liu, WenXia; Wang, HuiLi; Li, GuoDong; Yu, DeHai; Song, ZhaoPing;	Nanoparticle-stabilized alkenyl succinic anhydride (ASA) emulsions: A review	Pap. Biomater	2
	Nomicisio, Cristian; Ruggeri, Marco; Bianchi, Eleonora; Vigani, Barbara; Valentino, Caterina; Aguzzi, Carola; Viseras, Cesar; Rossi, Silvia; Sandri, Giuseppina;	Natural and Synthetic Clay Minerals in the Pharmaceutical and Biomedical Fields	Pharmaceutics	15	5
	Abou, Bérengère; Bonn, Daniel; Meunier, Jacques;	Nonlinear rheology of Laponite suspensions under an external drive	Journal of rheology	47	4
	Mahdavinia, Gholam Reza; Soleymani, Moslem; Sabzi, Mohammad; Azimi, Hamidreza; Atlasi, Ziba;	Novel magnetic polyvinyl alcohol/laponite RD nanocomposite hydrogels for efficient removal of methylene blue	Journal of Environmental Chemical Engineering	5	3
	Cidonio, Gianluca; Alcala-Orozco, Cesar R; Lim, Khoon S; Glinka, Michael; Mutreja, Isha; Kim, Yang-Hee; Dawson, Jonathan I; Woodfield, Tim BF; Oreffo, Richard OC;	Osteogenic and angiogenic tissue formation in high fidelity nanocomposite Laponite-gelatin bioinks	Biofabrication	11	3
	Gupta, Nandini; Goel, Shivangi; Gupta, Himanshu;	Patent review on nanotechnology in ocular drug delivery	Recent Patents on Nanomedicine	3	1
	Heragh, Bagher Kazemi; Taherinezhad, Hakimeh; Mahdavinia, Gholam Reza; Javanshir, Shahrzad; Labib, Parisa; Ghasemsolb, Sara;	pH-responsive co-delivery of doxorubicin and saffron via cross-linked chitosan/laponite RD nanoparticles for enhanced-chemotherapy	Materials Today Communications	34
	Gonçalves, Mara; Figueira, Priscilla; Maciel, Dina; Rodrigues, João; Qu, Xue; Liu, Changsheng; Tomás, Helena; Li, Yulin;	pH-sensitive Laponite®/doxorubicin/alginate nanohybrids with improved anticancer efficacy	Acta biomaterialia	10	1
J	Arbeloa, FL; Martinez, VM; Arbeloa, T; Arbeloa, IL	Photoresponse and anisotropy of rhodamine dye intercalated in ordered clay layered films			Lopez Arbeloa, Ferrnando; Martinez Martinez, Virginia; Arbeloa, Teresa; Lopez Arbeloa, Inigo
	Ji, Ding-Kun; Ménard-Moyon, Cécilia; Bianco, Alberto;	Physically-triggered nanosystems based on two-dimensional materials for cancer theranostics	Advanced Drug Delivery Reviews	138
J	Lysenkov, E; Klepko, V; Bulavin, L; Lebovka, N	Physico-Chemical Properties of Laponite & REG;/Polyethylene-oxide Based Composites			Lysenkov, Eduard; Klepko, Valery; Bulavin, Leonid; Lebovka, Nikolai
37387571		Physico-Chemical Properties of Laponite®/Polyethylene-oxide Based Composites	Chem Rec. 2023 Jun 30:e202300166. doi: 10.1002/tcr.202300166. Online ahead of print.	Lysenkov E	Chem Rec
	Lysenkov, Eduard; Klepko, Valery; Bulavin, Leonid; Lebovka, Nikolai;	Physico‐Chemical Properties of Laponite®/Polyethylene‐oxide Based Composites	The Chemical Record
	Akbar, Samina; Anwar, Aneela; Ayish, Abdullah; Elliott, Joanne M; Squires, Adam M;	Phytantriol based smart nano-carriers for drug delivery applications	European Journal of Pharmaceutical Sciences	101
J	Kotal, M; Bhowmick, AK	Polymer nanocomposites from modified clays: Recent advances and challenges			Kotal, Moumita; Bhowmick, Anil K.
	Mishra, Shivani Bhardwaj; Mishra, Ajay Kumar;	Polymeric hydrogels: A review of recent developments	Polymeric hydrogels as smart biomaterials
	Wu, David T; Munguia-Lopez, Jose G; Cho, Ye Won; Ma, Xiaolu; Song, Vivian; Zhu, Zhiyue; Tran, Simon D;	Polymeric scaffolds for dental, oral, and craniofacial regenerative medicine	Molecules	26	22
	Yadav, Harsh; Agrawal, Reshu; Panday, Anupama; Patel, Jwala; Maiti, Sabyasachi;	Polysaccharide-silicate composite hydrogels: Review on synthesis and drug delivery credentials	Journal of Drug Delivery Science and Technology
	Du, Chengcheng; Huang, Wei;	Progress and prospects of nanocomposite hydrogels in bone tissue engineering	Nanocomposites	8	1
	Erezuma, Itsasne; Lukin, Izeia; Desimone, Martin; Zhang, Yu Shrike; Dolatshahi-Pirouz, Alireza; Orive, Gorka;	Progress in self-healing hydrogels and their applications in bone tissue engineering	Biomaterials Advances
J	Erezuma, I; Lukin, I; Desimone, M; Zhang, YS; Dolatshahi-Pirouz, A; Orive, G	Progress in self-healing hydrogels and their applications in bone tissue engineering			Erezuma, Itsasne; Lukin, Izeia; Desimone, Martin; Zhang, Yu Shrike; Dolatshahi-Pirouz, Alireza; Orive, Gorka
36640523		Progress in self-healing hydrogels and their applications in bone tissue engineering	Biomater Adv. 2023 Mar;146:213274. doi: 10.1016/j.bioadv.2022.213274. Epub 2022 Dec 30.	Erezuma I	Biomater Adv
	Sagar, Prem; Kumar, Gitesh; Handa, Amit;	Progressive use of nanocomposite hydrogels materials for regeneration of damaged cartilage and their tribological mechanical properties	Proceedings of the Institution of Mechanical Engineers, Part N: Journal of Nanomaterials, Nanoengineering and Nanosystems
	Zhao, Li Zhi; Zhou, Chun Hui; Wang, Jing; Tong, Dong Shen; Yu, Wei Hua; Wang, Hao;	Recent advances in clay mineral-containing nanocomposite hydrogels	Soft Matter	11	48
26435008		Recent advances in clay mineral-containing nanocomposite hydrogels	Soft Matter. 2015 Dec 28;11(48):9229-46. doi: 10.1039/c5sm01277e.	Zhao LZ	Soft Matter
	Xu, Cancan; Dai, Guohao; Hong, Yi;	Recent advances in high-strength and elastic hydrogels for 3D printing in biomedical applications	Acta biomaterialia	95
	Rahmani Del Bakhshayesh, Azizeh; Saghebasl, Solmaz; Asadi, Nahideh; Kashani, Elmira; Mehdipour, Ahmad; Nezami Asl, Amir; Akbarzadeh, Abolfazl;	Recent advances in nano‐scaffolds for tissue engineering applications: Toward natural therapeutics	Wiley Interdisciplinary Reviews: Nanomedicine and Nanobiotechnology
33596293		Recent advances in the design of inorganic and nano-clay particles for the treatment of brain disorders	J Mater Chem B. 2021 Mar 28;9(12):2756-2784. doi: 10.1039/d0tb02957b. Epub 2021 Feb 17.	Persano F	J Mater Chem B
	Askari, Mohsen; Naniz, Moqaddaseh Afzali; Kouhi, Monireh; Saberi, Azadeh; Zolfagharian, Ali; Bodaghi, Mahdi;	Recent progress in extrusion 3D bioprinting of hydrogel biomaterials for tissue regeneration: a comprehensive review with focus on advanced fabrication techniques	Biomaterials science	9	3
	Wang, Yige; Li, Peng; Wang, Shufang; Li, Huanrong;	Recent progress in luminescent materials based on lanthanide complexes intercalated synthetic clays	Journal of Rare Earths	37	5
	Pei, Xinjie; Wang, Jintao; Cong, Yang; Fu, Jun;	Recent progress in polymer hydrogel bioadhesives	Journal of Polymer Science	59	13
	Jo, Heejung; Yoon, Minhyuk; Gajendiran, Mani; Kim, Kyobum;	Recent strategies in fabrication of gradient hydrogels for tissue engineering applications	Macromolecular bioscience	20	3
	Yu, Xuepeng; Chen, Long; Jin, Zhengyu; Jiao, Aiquan;	Research progress of starch-based biodegradable materials: A review	Journal of Materials Science	56
	Han, Xiaying; Xu, Houshi; Che, Lingbin; Sha, Dongyong; Huang, Chaojun; Meng, Tong; Song, Dianwen;	Retracted: application of inorganic nanocomposite hydrogels in bone tissue engineering	Iscience	23	12
	Li, Huijun; Tan, Cavin; Li, Lin;	Review of 3D printable hydrogels and constructs	Materials & Design	159
	Fang, Wenzhuo; Yang, Ming; Liu, Meng; Jin, Yangwang; Wang, Yuhui; Yang, Ranxing; Wang, Ying; Zhang, Kaile; Fu, Qiang;	Review on Additives in Hydrogels for 3D Bioprinting of Regenerative Medicine: From Mechanism to Methodology	Pharmaceutics	15	6
	Shah, Pinky; Chandra, Sudeshna;	Review on emergence of nanomaterial coatings in bio-engineered cardiovascular stents	Journal of Drug Delivery Science and Technology	70
	Joshi, Yogesh M; Reddy, G Ranjith K; Kulkarni, Ajit L; Kumar, Nishant; Chhabra, Raj P;	Rheological behaviour of aqueous suspensions of laponite: new insights into the ageing phenomena	Proceedings of the Royal Society A: Mathematical, Physical and Engineering Sciences	464	2090
	Labanda, Jordi; Sabaté, Josep; Llorens, Joan;	Rheology changes of Laponite aqueous dispersions due to the addition of sodium polyacrylates of different molecular weights	Colloids and Surfaces A: Physicochemical and Engineering Aspects	301	1-3
	Yu, Qingqing; Chang, Jiang; Wu, Chengtie;	Silicate bioceramics: from soft tissue regeneration to tumor therapy	Journal of Materials Chemistry B	7	36
	Tan, Xuan Hao; Liu, Ling; Mitryashkin, Alexander; Wang, Yunyun; Goh, James Cho Hong;	Silk fibroin as a bioink–a thematic review of functionalization strategies for bioprinting applications	ACS Biomaterials Science & Engineering	8	8
	Atrian, Matineh; Kharaziha, Mahshid; Emadi, Rahmatollah; Alihosseini, Farzaneh;	Silk-Laponite® fibrous membranes for bone tissue engineering	Applied Clay Science	174
	Eslahi, Niloofar; Abdorahim, Marjan; Simchi, Abdolreza;	Smart polymeric hydrogels for cartilage tissue engineering: a review on the chemistry and biological functions	Biomacromolecules	17	11
	Dong, Ruonan; Guo, Baolin;	Smart wound dressings for wound healing	Nano Today	41
	Bailey, Louise; Lekkerkerker, Henk NW; Maitland, Geoffrey C;	Smectite clay–inorganic nanoparticle mixed suspensions: phase behaviour and rheology	Soft Matter	11	2
	Zhang, Bin; Cristescu, Rodica; Chrisey, Douglas B; Narayan, Roger J;	Solvent-based extrusion 3D printing for the fabrication of tissue engineering scaffolds	International journal of bioprinting	6	1
J	Dijkstra, M; Hansen, JP; Madden, PA	Statistical model for the structure and gelation of smectite clay suspensions			Dijkstra, M; Hansen, JP; Madden, PA
	Majumdar, Sayantan; Sood, AK;	Statistical properties of entropy-consuming fluctuations in jammed states of laponite suspensions: Fluctuation relations and generalized Gumbel distribution	Physical Review E	85	4
	Fan, Xuemin; Fang, Shanbao; Chen, Zhixing; Mo, Shuixue;	Status and application prospects of nano-clay Laponite	Chinese Journal of Tissue Engineering Research	25	10
	Domeneguetti, Rafael R; Sakai, Vanessa Y; Perotti, Gustavo F; Silva, Isabel C; Tercjak, Agnieszka; Barud, Hernane S; Pavan, Fernando; Constantino, Vera RL; Ribeiro, Sidney J;	Structural and morphological properties of in-situ biosynthesis of biocompatible bacterial cellulose/Laponite nanocomposites	Applied Clay Science	234
	Lapasin, Romano; Grassi, Mario; Abrami, Michela; Šebenik, Urška;	Structural evolution of salt-free aqueous Laponite dispersions: A study based on low-field NMR relaxometry and rheological investigations	Colloids and Surfaces A: Physicochemical and Engineering Aspects	602
	Wan, Chen-rei; Muya, Leroy; Kansara, Viral; Ciulla, Thomas A;	Suprachoroidal delivery of small molecules, nanoparticles, gene and cell therapies for ocular diseases	Pharmaceutics	13	2
	Jamróz, Ewelina; Kulawik, Piotr; Kopel, Pavel;	The effect of nanofillers on the functional properties of biopolymer-based films: A review	Polymers	11	4
	Kharaghani, Davood; Kaffashsaei, Elmira; Haider, Md Kaiser; Kim, Ick Soo;	The Effect of Polymeric Nanofibers Used for 3D-Printed Scaffolds on Cellular Activity in Tissue Engineering: A Review	International Journal of Molecular Sciences	24	11
	Md Dali, Siti Sarah; Wong, Sok Kuan; Chin, Kok-Yong; Ahmad, Fairus;	The osteogenic properties of calcium phosphate cement doped with synthetic materials: A structured narrative review of preclinical evidence	International journal of molecular sciences	24	8
	Nordin, Abu Hassan; Ahmad, Zuliahani; Husna, Siti Muhamad Nur; Ilyas, Rushdan Ahmad; Azemi, Ahmad Khusairi; Ismail, Noraznawati; Nordin, Muhammad Luqman; Ngadi, Norzita; Siti, Nordin Hawa; Nabgan, Walid;	The State of the Art of Natural Polymer Functionalized Fe3O4 Magnetic Nanoparticle Composites for Drug Delivery Applications: A Review	Gels	9	2
	Safiaghdam, Hannaneh; Nokhbatolfoghahaei, Hanieh; Khojasteh, Arash;	Therapeutic metallic ions in bone tissue engineering: A systematic review of the literature	Iranian Journal of Pharmaceutical Research: IJPR	18	Suppl1
	Yang, Kai; Venkataraman, Mohanapriya; Wang, Yuan-Feng; Xiong, Xiao-Man; Yang, Tao; Wiener, Jakub; Militky, J; Mishra, R; Marek, J; Zhu, GC;	Thermal performance of a multi-layer composite containing peg/laponite as pcms	Journal of Fiber Bioengineering and Informatics	13	2
	Barnes, Howard A;	Thixotropy—a review	Journal of Non-Newtonian fluid mechanics	70	1-2
	Han, Shuyan; Wu, Jun;	Three-dimensional (3D) scaffolds as powerful weapons for tumor immunotherapy	Bioactive Materials	17
	Bittner, Sean M; Guo, Jason L; Melchiorri, Anthony; Mikos, Antonios G;	Three-dimensional printing of multilayered tissue engineering scaffolds	Materials Today	21	8
	Aldana, Ana A; Houben, Sofie; Moroni, Lorenzo; Baker, Matthew B; Pitet, Louis M;	Trends in double networks as bioprintable and injectable hydrogel scaffolds for tissue regeneration	ACS Biomaterials Science & Engineering	7	9
	Zhong, Guoqiang; Wang, Liudi; Jin, Hong; Li, Xinying; Zhou, Dong; Wang, Guoying; Lian, Ruixian; Xie, Peng; Zhang, Shihao; Zheng, Ling;	Tumor-microenvironment double-responsive shrinkable nanoparticles fabricated via facile assembly of laponite with a bioactive oligosaccharide for anticancer therapy	Journal of Drug Delivery Science and Technology	82
	Gaihre, Bipin; Potes, Maria Astudillo; Serdiuk, Vitalii; Tilton, Maryam; Liu, Xifeng; Lu, Lichun;	Two-dimensional nanomaterials-added dynamism in 3D printing and bioprinting of biomedical platforms: Unique opportunities and challenges	Biomaterials	284
	Hu, Tingting; Mei, Xuan; Wang, Yingjie; Weng, Xisheng; Liang, Ruizheng; Wei, Min;	Two-dimensional nanomaterials: fascinating materials in biomedical field	Science Bulletin	64	22
	Choi, Goeun; Piao, Huiyan; Eom, Sairan; Choy, Jin-Ho;	Vectorized clay nanoparticles in therapy and diagnosis	Clays and Clay Minerals	67

## Sheet: laponite and biomedical applica
Tabla 1
Davis Jr, Ryan; Urbanowski Jr, Richard A; Gaharwar, Akhilesh K;	2D layered nanomaterials for therapeutics delivery	Current opinion in biomedical engineering	20		100319	2021	Elsevier	Davis Jr, Ryan; Urbanowski Jr, Richard A; Gaharwar, Akhilesh K;	2D layered nanomaterials for therapeutics delivery	Current opinion in biomedical engineering	20		100319	2021	Elsevier	Davis Jr, Ryan; Urbanowski Jr, Richard A; Gaharwar, Akhilesh K;	2D layered nanomaterials for therapeutics delivery	Current opinion in biomedical engineering	20
30941811	2D Nanoclay for Biomedical Applications: Regenerative Medicine, Therapeutic Delivery, and Additive Manufacturing	Gaharwar AK, Cross LM, Peak CW, Gold K, Carrow JK, Brokesh A, Singh KA.	Adv Mater. 2019 Jun;31(23):e1900332. doi: 10.1002/adma.201900332. Epub 2019 Apr 3.	Gaharwar AK	Adv Mater	2019	2019/04/04	PMC6546555	NIHMS1021838	10.1002/adma.201900332	30941811	2D Nanoclay for Biomedical Applications: Regenerative Medicine, Therapeutic Delivery, and Additive Manufacturing	Gaharwar AK, Cross LM, Peak CW, Gold K, Carrow JK, Brokesh A, Singh KA.	Adv Mater. 2019 Jun;31(23):e1900332. doi: 10.1002/adma.201900332. Epub 2019 Apr 3.	Gaharwar AK	Adv Mater	2019	2019/04/04	PMC6546555	NIHMS1021838
33166713	3D bioprinting of mechanically tuned bioinks derived from cardiac decellularized extracellular matrix	Shin YJ, Shafranek RT, Tsui JH, Walcott J, Nelson A, Kim DH.	Acta Biomater. 2021 Jan 1;119:75-88. doi: 10.1016/j.actbio.2020.11.006. Epub 2020 Nov 7.	Shin YJ	Acta Biomater	2021	2020/11/09			10.1016/j.actbio.2020.11.006	33166713	3D bioprinting of mechanically tuned bioinks derived from cardiac decellularized extracellular matrix	Shin YJ, Shafranek RT, Tsui JH, Walcott J, Nelson A, Kim DH.	Acta Biomater. 2021 Jan 1;119:75-88. doi: 10.1016/j.actbio.2020.11.006. Epub 2020 Nov 7.	Shin YJ	Acta Biomater	2021	2020/11/09
Mohan, Tarun Shyam; Datta, Pallab; Nesaei, Sepehr; Ozbolat, Veli; Ozbolat, Ibrahim T;	3D coaxial bioprinting: process mechanisms, bioinks and applications	Progress in Biomedical Engineering	4	2	22003	2022	IOP Publishing	Mohan, Tarun Shyam; Datta, Pallab; Nesaei, Sepehr; Ozbolat, Veli; Ozbolat, Ibrahim T;	3D coaxial bioprinting: process mechanisms, bioinks and applications	Progress in Biomedical Engineering	4	2	22003	2022	IOP Publishing	Mohan, Tarun Shyam; Datta, Pallab; Nesaei, Sepehr; Ozbolat, Veli; Ozbolat, Ibrahim T;	3D coaxial bioprinting: process mechanisms, bioinks and applications	Progress in Biomedical Engineering	4	2
Jang, Tae-Sik; Jung, Hyun-Do; Pan, Houwen Matthew; Han, Win Tun; Chen, Shengyang; Song, Juha;	3D printing of hydrogel composite systems: Recent advances in technology for tissue engineering	International Journal of Bioprinting	4	1		2018	Whioce Publishing Pte. Ltd.	Jang, Tae-Sik; Jung, Hyun-Do; Pan, Houwen Matthew; Han, Win Tun; Chen, Shengyang; Song, Juha;	3D printing of hydrogel composite systems: Recent advances in technology for tissue engineering	International Journal of Bioprinting	4	1		2018	Whioce Publishing Pte. Ltd.	Jang, Tae-Sik; Jung, Hyun-Do; Pan, Houwen Matthew; Han, Win Tun; Chen, Shengyang; Song, Juha;	3D printing of hydrogel composite systems: Recent advances in technology for tissue engineering	International Journal of Bioprinting	4	1
J	3D-printable zwitterionic nano-composite hydrogel system for biomedical applications				Sallstrom, Nathalie; Capel, Andrew; Lewis, Mark P.; Engstrom, Daniel S.; Martin, Simon				JOURNAL OF TISSUE ENGINEERING
33194170	3D-printable zwitterionic nano-composite hydrogel system for biomedical applications	Sällström N, Capel A, Lewis MP, Engstrøm DS, Martin S.	J Tissue Eng. 2020 Oct 29;11:2041731420967294. doi: 10.1177/2041731420967294. eCollection 2020 Jan-Dec.	Sällström N	J Tissue Eng	2020	2020/11/16	PMC7604982		10.1177/2041731420967294	33194170	3D-printable zwitterionic nano-composite hydrogel system for biomedical applications	Sällström N, Capel A, Lewis MP, Engstrøm DS, Martin S.	J Tissue Eng. 2020 Oct 29;11:2041731420967294. doi: 10.1177/2041731420967294. eCollection 2020 Jan-Dec.	Sällström N	J Tissue Eng	2020	2020/11/16	PMC7604982
35619340	4D Printing of Robust Hydrogels Consisted of Agarose Nanofibers and Polyacrylamide	Guo J, Zhang R, Zhang L, Cao X.	ACS Macro Lett. 2018 Apr 17;7(4):442-446. doi: 10.1021/acsmacrolett.7b00957. Epub 2018 Mar 22.	Guo J	ACS Macro Lett	2018	2022/05/27			10.1021/acsmacrolett.7b00957	35619340	4D Printing of Robust Hydrogels Consisted of Agarose Nanofibers and Polyacrylamide	Guo J, Zhang R, Zhang L, Cao X.	ACS Macro Lett. 2018 Apr 17;7(4):442-446. doi: 10.1021/acsmacrolett.7b00957. Epub 2018 Mar 22.	Guo J	ACS Macro Lett	2018	2022/05/27
J	A 3D-printable TEMPO-oxidized bacterial cellulose/alginate hydrogel with enhanced stability via nanoclay incorporation				Wei, Jiaxin; Wang, Baoxiu; Li, Zhe; Wu, Zhuotong; Zhang, Minghao; Sheng, Nan; Liang, Qianqian; Wang, Huaping; Chen, Shiyan				CARBOHYDRATE POLYMERS
J	A comparative study of bone bioactivity and osteogenic potential of different bioceramics in methacrylated collagen hydrogels				Patrawalla, Nashaita Y.; Kajave, Nilabh S.; Kishore, Vipuil				JOURNAL OF BIOMEDICAL MATERIALS RESEARCH PART A
36214419	A comparative study of bone bioactivity and osteogenic potential of different bioceramics in methacrylated collagen hydrogels	Patrawalla NY, Kajave NS, Kishore V.	J Biomed Mater Res A. 2023 Feb;111(2):224-233. doi: 10.1002/jbm.a.37452. Epub 2022 Oct 10.	Patrawalla NY	J Biomed Mater Res A	2023	2022/10/10	PMC9742125	NIHMS1838927	10.1002/jbm.a.37452	36214419	A comparative study of bone bioactivity and osteogenic potential of different bioceramics in methacrylated collagen hydrogels	Patrawalla NY, Kajave NS, Kishore V.	J Biomed Mater Res A. 2023 Feb;111(2):224-233. doi: 10.1002/jbm.a.37452. Epub 2022 Oct 10.	Patrawalla NY	J Biomed Mater Res A	2023	2022/10/10	PMC9742125	NIHMS1838927
Lakkakula, Jaya R; Gujarathi, Pratik; Pansare, Prachi; Tripathi, Swastika;	A comprehensive review on alginate-based delivery systems for the delivery of chemotherapeutic agent: Doxorubicin	Carbohydrate polymers	259		117696	2021	Elsevier	Lakkakula, Jaya R; Gujarathi, Pratik; Pansare, Prachi; Tripathi, Swastika;	A comprehensive review on alginate-based delivery systems for the delivery of chemotherapeutic agent: Doxorubicin	Carbohydrate polymers	259		117696	2021	Elsevier	Lakkakula, Jaya R; Gujarathi, Pratik; Pansare, Prachi; Tripathi, Swastika;	A comprehensive review on alginate-based delivery systems for the delivery of chemotherapeutic agent: Doxorubicin	Carbohydrate polymers	259
Zhao, Jingzhou; He, Nongyue;	A mini-review of embedded 3D printing: Supporting media and strategies	Journal of Materials Chemistry B	8	46	10474-10486	2020	Royal Society of Chemistry	Zhao, Jingzhou; He, Nongyue;	A mini-review of embedded 3D printing: Supporting media and strategies	Journal of Materials Chemistry B	8	46	10474-10486	2020	Royal Society of Chemistry	Zhao, Jingzhou; He, Nongyue;	A mini-review of embedded 3D printing: Supporting media and strategies	Journal of Materials Chemistry B	8	46
Xia, Tingting; Liu, Wanqian; Yang, Li;	A review of gradient stiffness hydrogels used in tissue engineering and regenerative medicine	Journal of Biomedical Materials Research Part A	105	6	1799-1812	2017	Wiley Online Library	Xia, Tingting; Liu, Wanqian; Yang, Li;	A review of gradient stiffness hydrogels used in tissue engineering and regenerative medicine	Journal of Biomedical Materials Research Part A	105	6	1799-1812	2017	Wiley Online Library	Xia, Tingting; Liu, Wanqian; Yang, Li;	A review of gradient stiffness hydrogels used in tissue engineering and regenerative medicine	Journal of Biomedical Materials Research Part A	105	6
Nasir, Amara; Kausar, Ayesha;	A review on materials derived from polystyrene and different types of nanoparticles	Polymer-Plastics Technology and Engineering	54	17	1819-1849	2015	Taylor & Francis	Nasir, Amara; Kausar, Ayesha;	A review on materials derived from polystyrene and different types of nanoparticles	Polymer-Plastics Technology and Engineering	54	17	1819-1849	2015	Taylor & Francis	Nasir, Amara; Kausar, Ayesha;	A review on materials derived from polystyrene and different types of nanoparticles	Polymer-Plastics Technology and Engineering	54	17
Barik, Debyashreeta; Dash, Pratigyan; Uma, PI; Kumari, Sneha; Dash, Mamoni;	A Review on Re-Packaging of Bisphosphonates Using Biomaterials	Journal of Pharmaceutical Sciences	110	12	3757-3772	2021	Elsevier	Barik, Debyashreeta; Dash, Pratigyan; Uma, PI; Kumari, Sneha; Dash, Mamoni;	A Review on Re-Packaging of Bisphosphonates Using Biomaterials	Journal of Pharmaceutical Sciences	110	12	3757-3772	2021	Elsevier	Barik, Debyashreeta; Dash, Pratigyan; Uma, PI; Kumari, Sneha; Dash, Mamoni;	A Review on Re-Packaging of Bisphosphonates Using Biomaterials	Journal of Pharmaceutical Sciences	110	12
Mondal, Sanjoy; Das, Sujoy; Nandi, Arun K;	A review on recent advances in polymer and peptide hydrogels	Soft Matter	16	6	1404-1454	2020	Royal Society of Chemistry	Mondal, Sanjoy; Das, Sujoy; Nandi, Arun K;	A review on recent advances in polymer and peptide hydrogels	Soft Matter	16	6	1404-1454	2020	Royal Society of Chemistry	Mondal, Sanjoy; Das, Sujoy; Nandi, Arun K;	A review on recent advances in polymer and peptide hydrogels	Soft Matter	16	6
Peak, Charles W; Wilker, Jonathan J; Schmidt, Gudrun;	A review on tough and sticky hydrogels	Colloid and Polymer Science	291		2031-2047	2013	Springer	Peak, Charles W; Wilker, Jonathan J; Schmidt, Gudrun;	A review on tough and sticky hydrogels	Colloid and Polymer Science	291		2031-2047	2013	Springer	Peak, Charles W; Wilker, Jonathan J; Schmidt, Gudrun;	A review on tough and sticky hydrogels	Colloid and Polymer Science	291
Wu, Zebin; Jin, Kaixiang; Wang, Lizhen; Fan, Yubo;	A review: optimization for poly (glycerol sebacate) and fabrication techniques for its centered scaffolds	Macromolecular Bioscience	21	9	2100022	2021	Wiley Online Library	Wu, Zebin; Jin, Kaixiang; Wang, Lizhen; Fan, Yubo;	A review: optimization for poly (glycerol sebacate) and fabrication techniques for its centered scaffolds	Macromolecular Bioscience	21	9	2100022	2021	Wiley Online Library	Wu, Zebin; Jin, Kaixiang; Wang, Lizhen; Fan, Yubo;	A review: optimization for poly (glycerol sebacate) and fabrication techniques for its centered scaffolds	Macromolecular Bioscience	21	9
Cui, Xiaolin; Li, Jun; Hartanto, Yusak; Durham, Mitchell; Tang, Junnan; Zhang, Hu; Hooper, Gary; Lim, Khoon; Woodfield, Tim;	Advances in extrusion 3D bioprinting: a focus on multicomponent hydrogel‐based bioinks	Advanced healthcare materials	9	15	1901648	2020	Wiley Online Library	Cui, Xiaolin; Li, Jun; Hartanto, Yusak; Durham, Mitchell; Tang, Junnan; Zhang, Hu; Hooper, Gary; Lim, Khoon; Woodfield, Tim;	Advances in extrusion 3D bioprinting: a focus on multicomponent hydrogel‐based bioinks	Advanced healthcare materials	9	15	1901648	2020	Wiley Online Library	Cui, Xiaolin; Li, Jun; Hartanto, Yusak; Durham, Mitchell; Tang, Junnan; Zhang, Hu; Hooper, Gary; Lim, Khoon; Woodfield, Tim;	Advances in extrusion 3D bioprinting: a focus on multicomponent hydrogel‐based bioinks	Advanced healthcare materials	9	15
Heid, Susanne; Boccaccini, Aldo R;	Advancing bioinks for 3D bioprinting using reactive fillers: A review	Acta Biomaterialia	113		1-22	2020	Elsevier	Heid, Susanne; Boccaccini, Aldo R;	Advancing bioinks for 3D bioprinting using reactive fillers: A review	Acta Biomaterialia	113		1-22	2020	Elsevier	Heid, Susanne; Boccaccini, Aldo R;	Advancing bioinks for 3D bioprinting using reactive fillers: A review	Acta Biomaterialia	113
J	Advancing bioinks for 3D bioprinting using reactive fillers: A review				Heid, Susanne; Boccaccini, Aldo R.				ACTA BIOMATERIALIA
32622053	Advancing bioinks for 3D bioprinting using reactive fillers: A review	Heid S, Boccaccini AR.	Acta Biomater. 2020 Sep 1;113:1-22. doi: 10.1016/j.actbio.2020.06.040. Epub 2020 Jul 2.	Heid S	Acta Biomater	2020	2020/07/05			10.1016/j.actbio.2020.06.040	32622053	Advancing bioinks for 3D bioprinting using reactive fillers: A review	Heid S, Boccaccini AR.	Acta Biomater. 2020 Sep 1;113:1-22. doi: 10.1016/j.actbio.2020.06.040. Epub 2020 Jul 2.	Heid S	Acta Biomater	2020	2020/07/05
Hernández-González, Aurora C; Téllez-Jurado, Lucía; Rodríguez-Lorenzo, Luis M;	Alginate hydrogels for bone tissue engineering, from injectables to bioprinting: A review	Carbohydrate polymers	229		115514	2020	Elsevier	Hernández-González, Aurora C; Téllez-Jurado, Lucía; Rodríguez-Lorenzo, Luis M;	Alginate hydrogels for bone tissue engineering, from injectables to bioprinting: A review	Carbohydrate polymers	229		115514	2020	Elsevier	Hernández-González, Aurora C; Téllez-Jurado, Lucía; Rodríguez-Lorenzo, Luis M;	Alginate hydrogels for bone tissue engineering, from injectables to bioprinting: A review	Carbohydrate polymers	229
Li, Yuanyuan; Xu, Zhengyi; Wang, Jian; Pei, Xibo; Chen, Junyu; Wan, Qianbing;	Alginate-based biomaterial-mediated regulation of macrophages in bone tissue engineering	International Journal of Biological Macromolecules			123246	2023	Elsevier	Li, Yuanyuan; Xu, Zhengyi; Wang, Jian; Pei, Xibo; Chen, Junyu; Wan, Qianbing;	Alginate-based biomaterial-mediated regulation of macrophages in bone tissue engineering	International Journal of Biological Macromolecules			123246	2023	Elsevier	Li, Yuanyuan; Xu, Zhengyi; Wang, Jian; Pei, Xibo; Chen, Junyu; Wan, Qianbing;	Alginate-based biomaterial-mediated regulation of macrophages in bone tissue engineering	International Journal of Biological Macromolecules
Khodami, Samaneh; Kaniewska, Klaudia; Karbarz, Marcin; Stojek, Zbigniew;	Antioxidant ability and increased mechanical stability of hydrogel nanocomposites based on N-isopropylacrylamide crosslinked with Laponite and modified with polydopamine	European Polymer Journal	187		111876	2023	Elsevier	Khodami, Samaneh; Kaniewska, Klaudia; Karbarz, Marcin; Stojek, Zbigniew;	Antioxidant ability and increased mechanical stability of hydrogel nanocomposites based on N-isopropylacrylamide crosslinked with Laponite and modified with polydopamine	European Polymer Journal	187		111876	2023	Elsevier	Khodami, Samaneh; Kaniewska, Klaudia; Karbarz, Marcin; Stojek, Zbigniew;	Antioxidant ability and increased mechanical stability of hydrogel nanocomposites based on N-isopropylacrylamide crosslinked with Laponite and modified with polydopamine	European Polymer Journal	187
Li, Jingchao; Wang, Shige; Shi, Xiangyang; Shen, Mingwu;	Aqueous-phase synthesis of iron oxide nanoparticles and composites for cancer diagnosis and therapy	Advances in colloid and interface science	249		374-385	2017	Elsevier	Li, Jingchao; Wang, Shige; Shi, Xiangyang; Shen, Mingwu;	Aqueous-phase synthesis of iron oxide nanoparticles and composites for cancer diagnosis and therapy	Advances in colloid and interface science	249		374-385	2017	Elsevier	Li, Jingchao; Wang, Shige; Shi, Xiangyang; Shen, Mingwu;	Aqueous-phase synthesis of iron oxide nanoparticles and composites for cancer diagnosis and therapy	Advances in colloid and interface science	249
Saygili, Ecem; Saglam-Metiner, Pelin; Cakmak, Betul; Alarcin, Emine; Beceren, Goze; Tulum, Pinar; Kim, Yong-Woo; Gunes, Kasim; Eren-Ozcan, Guler Gamze; Akakin, Dilek;	Bilayered laponite/alginate-poly (acrylamide) composite hydrogel for osteochondral injuries enhances macrophage polarization: An in vivo study	Biomaterials Advances	134		112721	2022	Elsevier	Saygili, Ecem; Saglam-Metiner, Pelin; Cakmak, Betul; Alarcin, Emine; Beceren, Goze; Tulum, Pinar; Kim, Yong-Woo; Gunes, Kasim; Eren-Ozcan, Guler Gamze; Akakin, Dilek;	Bilayered laponite/alginate-poly (acrylamide) composite hydrogel for osteochondral injuries enhances macrophage polarization: An in vivo study	Biomaterials Advances	134		112721	2022	Elsevier	Saygili, Ecem; Saglam-Metiner, Pelin; Cakmak, Betul; Alarcin, Emine; Beceren, Goze; Tulum, Pinar; Kim, Yong-Woo; Gunes, Kasim; Eren-Ozcan, Guler Gamze; Akakin, Dilek;	Bilayered laponite/alginate-poly (acrylamide) composite hydrogel for osteochondral injuries enhances macrophage polarization: An in vivo study	Biomaterials Advances	134
J	Biodegradable nanocomposite hydrogel structures with enhanced mechanical properties prepared by photo-crosslinking solutions of poly(trimethylene carbonate)-poly(ethylene glycol)-poly(trimethylene carbonate) macromonomers and nanoclay particles				Sharifi, Shahriar; Blanquer, Sebastien B. G.; van Kooten, Theo G.; Grijpma, Dirk W.				ACTA BIOMATERIALIA
22995403	Biodegradable nanocomposite hydrogel structures with enhanced mechanical properties prepared by photo-crosslinking solutions of poly(trimethylene carbonate)-poly(ethylene glycol)-poly(trimethylene carbonate) macromonomers and nanoclay particles	Sharifi S, Blanquer SB, van Kooten TG, Grijpma DW.	Acta Biomater. 2012 Dec;8(12):4233-43. doi: 10.1016/j.actbio.2012.09.014. Epub 2012 Sep 17.	Sharifi S	Acta Biomater	2012	2012/09/22			10.1016/j.actbio.2012.09.014	22995403	Biodegradable nanocomposite hydrogel structures with enhanced mechanical properties prepared by photo-crosslinking solutions of poly(trimethylene carbonate)-poly(ethylene glycol)-poly(trimethylene carbonate) macromonomers and nanoclay particles	Sharifi S, Blanquer SB, van Kooten TG, Grijpma DW.	Acta Biomater. 2012 Dec;8(12):4233-43. doi: 10.1016/j.actbio.2012.09.014. Epub 2012 Sep 17.	Sharifi S	Acta Biomater	2012	2012/09/22
J	Biological and corrosion evaluation of Laponite (R): Poly(caprolactone) nanocomposite coating for biomedical applications				Tabesh, E.; Kharaziha, M.; Mahmoudi, M.; Shahnam, E.; Rozbahani, M.				COLLOIDS AND SURFACES A-PHYSICOCHEMICAL AND ENGINEERING ASPECTS
Ghadiri, Maliheh;	Biomedical applications of a synthetic nanoclay (Laponite (R))					2014	University of Sydney	Ghadiri, Maliheh;	Biomedical applications of a synthetic nanoclay (Laponite (R))					2014	University of Sydney	Ghadiri, Maliheh;	Biomedical applications of a synthetic nanoclay (Laponite (R))
Ghadiri, Maliheh; Chrzanowski, W; Rohanizadeh, R;	Biomedical applications of cationic clay minerals	RSC advances	5	37	29467-29481	2015	Royal Society of Chemistry	Ghadiri, Maliheh; Chrzanowski, W; Rohanizadeh, R;	Biomedical applications of cationic clay minerals	RSC advances	5	37	29467-29481	2015	Royal Society of Chemistry	Ghadiri, Maliheh; Chrzanowski, W; Rohanizadeh, R;	Biomedical applications of cationic clay minerals	RSC advances	5	37
Samoylenko, Olena; Korotych, Olena; Manilo, Maryna; Samchenko, Yurii; Shlyakhovenko, Volodymyr; Lebovka, Nikolai;	Biomedical Applications of Laponite®-Based Nanomaterials and Formulations	Soft Matter Systems for Biomedical Applications			385-452	2022	Springer	Samoylenko, Olena; Korotych, Olena; Manilo, Maryna; Samchenko, Yurii; Shlyakhovenko, Volodymyr; Lebovka, Nikolai;	Biomedical Applications of Laponite®-Based Nanomaterials and Formulations	Soft Matter Systems for Biomedical Applications			385-452	2022	Springer	Samoylenko, Olena; Korotych, Olena; Manilo, Maryna; Samchenko, Yurii; Shlyakhovenko, Volodymyr; Lebovka, Nikolai;	Biomedical Applications of Laponite®-Based Nanomaterials and Formulations	Soft Matter Systems for Biomedical Applications
Hao, Yun; Zhang, Feiyi; Mo, Shanshan; Zhao, Jinming; Wang, Xiangdong; Zhao, Yan; Zhang, Luo;	Biomedical Applications of Supramolecular Materials in the Controllable Delivery of Steroids	Frontiers in Molecular Biosciences	8		700712	2021	Frontiers Media SA	Hao, Yun; Zhang, Feiyi; Mo, Shanshan; Zhao, Jinming; Wang, Xiangdong; Zhao, Yan; Zhang, Luo;	Biomedical Applications of Supramolecular Materials in the Controllable Delivery of Steroids	Frontiers in Molecular Biosciences	8		700712	2021	Frontiers Media SA	Hao, Yun; Zhang, Feiyi; Mo, Shanshan; Zhao, Jinming; Wang, Xiangdong; Zhao, Yan; Zhang, Luo;	Biomedical Applications of Supramolecular Materials in the Controllable Delivery of Steroids	Frontiers in Molecular Biosciences	8
Afewerki, Samson; Magalhães, Leila SSM; Silva, André DR; Stocco, Thiago D; Silva Filho, Edson C; Marciano, Fernanda R; Lobo, Anderson O;	Bioprinting a synthetic smectic clay for orthopedic applications	Advanced healthcare materials	8	13	1900158	2019	Wiley Online Library	Afewerki, Samson; Magalhães, Leila SSM; Silva, André DR; Stocco, Thiago D; Silva Filho, Edson C; Marciano, Fernanda R; Lobo, Anderson O;	Bioprinting a synthetic smectic clay for orthopedic applications	Advanced healthcare materials	8	13	1900158	2019	Wiley Online Library	Afewerki, Samson; Magalhães, Leila SSM; Silva, André DR; Stocco, Thiago D; Silva Filho, Edson C; Marciano, Fernanda R; Lobo, Anderson O;	Bioprinting a synthetic smectic clay for orthopedic applications	Advanced healthcare materials	8	13
Bravo, Isaac; Viejo, Lucía; de Los Ríos, Cristóbal; García-Frutos, Eva M; Darder, Margarita;	Cellulose/pectin-based materials incorporating Laponite-indole derivative hybrid for oral administration and controlled delivery of the neuroprotective drug	International Journal of Biological Macromolecules	234		123765	2023	Elsevier	Bravo, Isaac; Viejo, Lucía; de Los Ríos, Cristóbal; García-Frutos, Eva M; Darder, Margarita;	Cellulose/pectin-based materials incorporating Laponite-indole derivative hybrid for oral administration and controlled delivery of the neuroprotective drug	International Journal of Biological Macromolecules	234		123765	2023	Elsevier	Bravo, Isaac; Viejo, Lucía; de Los Ríos, Cristóbal; García-Frutos, Eva M; Darder, Margarita;	Cellulose/pectin-based materials incorporating Laponite-indole derivative hybrid for oral administration and controlled delivery of the neuroprotective drug	International Journal of Biological Macromolecules	234
J	Chitosan-laponite nanocomposite scaffolds for wound dressing application				Gonzaga, Virginia de A. M.; Poli, Alessandra L.; Gabriel, Juliana S.; Tezuka, Daiane Y.; Valdes, Talita A.; Leitao, Andrei; Rodero, Camila F.; Bauab, Tais M.; Chorilli, Marius; Schnnitt, Carla C.				JOURNAL OF BIOMEDICAL MATERIALS RESEARCH PART B-APPLIED BIOMATERIALS
Dong, Jiani; Cheng, Zeneng; Tan, Songwen; Zhu, Qubo;	Clay nanoparticles as pharmaceutical carriers in drug delivery systems	Expert opinion on drug delivery	18	6	695-714	2021	Taylor & Francis	Dong, Jiani; Cheng, Zeneng; Tan, Songwen; Zhu, Qubo;	Clay nanoparticles as pharmaceutical carriers in drug delivery systems	Expert opinion on drug delivery	18	6	695-714	2021	Taylor & Francis	Dong, Jiani; Cheng, Zeneng; Tan, Songwen; Zhu, Qubo;	Clay nanoparticles as pharmaceutical carriers in drug delivery systems	Expert opinion on drug delivery	18	6
J	Clay nanoparticles as pharmaceutical carriers in drug delivery systems				Dong, Jiani; Cheng, Zeneng; Tan, Songwen; Zhu, Qubo				EXPERT OPINION ON DRUG DELIVERY
33301349	Clay nanoparticles as pharmaceutical carriers in drug delivery systems	Dong J, Cheng Z, Tan S, Zhu Q.	Expert Opin Drug Deliv. 2021 Jun;18(6):695-714. doi: 10.1080/17425247.2021.1862792. Epub 2020 Dec 21.	Dong J	Expert Opin Drug Deliv	2021	2020/12/10			10.1080/17425247.2021.1862792	33301349	Clay nanoparticles as pharmaceutical carriers in drug delivery systems	Dong J, Cheng Z, Tan S, Zhu Q.	Expert Opin Drug Deliv. 2021 Jun;18(6):695-714. doi: 10.1080/17425247.2021.1862792. Epub 2020 Dec 21.	Dong J	Expert Opin Drug Deliv	2021	2020/12/10
Mousa, Mohamed; Evans, Nicholas D; Oreffo, Richard OC; Dawson, Jonathan I;	Clay nanoparticles for regenerative medicine and biomaterial design: A review of clay bioactivity	Biomaterials	159		204-214	2018	Elsevier	Mousa, Mohamed; Evans, Nicholas D; Oreffo, Richard OC; Dawson, Jonathan I;	Clay nanoparticles for regenerative medicine and biomaterial design: A review of clay bioactivity	Biomaterials	159		204-214	2018	Elsevier	Mousa, Mohamed; Evans, Nicholas D; Oreffo, Richard OC; Dawson, Jonathan I;	Clay nanoparticles for regenerative medicine and biomaterial design: A review of clay bioactivity	Biomaterials	159
Tipa, Cezar; Cidade, Maria T; Borges, João P; Costa, Luis C; Silva, Jorge C; Soares, Paula IP;	Clay-Based Nanocomposite Hydrogels for Biomedical Applications: A Review	Nanomaterials	12	19	3308	2022	MDPI	Tipa, Cezar; Cidade, Maria T; Borges, João P; Costa, Luis C; Silva, Jorge C; Soares, Paula IP;	Clay-Based Nanocomposite Hydrogels for Biomedical Applications: A Review	Nanomaterials	12	19	3308	2022	MDPI	Tipa, Cezar; Cidade, Maria T; Borges, João P; Costa, Luis C; Silva, Jorge C; Soares, Paula IP;	Clay-Based Nanocomposite Hydrogels for Biomedical Applications: A Review	Nanomaterials	12	19
J	Clay-Based Nanocomposite Hydrogels for Biomedical Applications: A Review				Tipa, Cezar; Cidade, Maria T.; Borges, Joao P.; Costa, Luis C.; Silva, Jorge C.; Soares, Paula I. P.				NANOMATERIALS
Dawson, Jonathan I; Oreffo, Richard OC;	Clay: new opportunities for tissue regeneration and biomaterial design	Advanced Materials	25	30	4069-4086	2013	Wiley Online Library	Dawson, Jonathan I; Oreffo, Richard OC;	Clay: new opportunities for tissue regeneration and biomaterial design	Advanced Materials	25	30	4069-4086	2013	Wiley Online Library	Dawson, Jonathan I; Oreffo, Richard OC;	Clay: new opportunities for tissue regeneration and biomaterial design	Advanced Materials	25	30
Bu, Yazhong; Pandit, Abhay;	Cohesion mechanisms for bioadhesives	Bioactive Materials	13		105-118	2022	Elsevier	Bu, Yazhong; Pandit, Abhay;	Cohesion mechanisms for bioadhesives	Bioactive Materials	13		105-118	2022	Elsevier	Bu, Yazhong; Pandit, Abhay;	Cohesion mechanisms for bioadhesives	Bioactive Materials	13
Mignon, Arn; Pezzoli, Daniele; Prouvé, Emilie; Lévesque, Lucie; Arslan, Aysu; Pien, Nele; Schaubroeck, David; Van Hoorick, Jasper; Mantovani, Diego; Van Vlierberghe, Sandra;	Combined effect of Laponite and polymer molecular weight on the cell-interactive properties of synthetic PEO-based hydrogels	Reactive and Functional Polymers	136		95-106	2019	Elsevier	Mignon, Arn; Pezzoli, Daniele; Prouvé, Emilie; Lévesque, Lucie; Arslan, Aysu; Pien, Nele; Schaubroeck, David; Van Hoorick, Jasper; Mantovani, Diego; Van Vlierberghe, Sandra;	Combined effect of Laponite and polymer molecular weight on the cell-interactive properties of synthetic PEO-based hydrogels	Reactive and Functional Polymers	136		95-106	2019	Elsevier	Mignon, Arn; Pezzoli, Daniele; Prouvé, Emilie; Lévesque, Lucie; Arslan, Aysu; Pien, Nele; Schaubroeck, David; Van Hoorick, Jasper; Mantovani, Diego; Van Vlierberghe, Sandra;	Combined effect of Laponite and polymer molecular weight on the cell-interactive properties of synthetic PEO-based hydrogels	Reactive and Functional Polymers	136
J	Combined effect of Laponite and polymer molecular weight on the cell-interactive properties of synthetic PEO-based hydrogels				Mignon, Arn; Pezzoli, Daniele; Prouve, Emilie; Levesque, Lucie; Arslan, Aysu; Pien, Nele; Schaubroeck, David; Van Hoorick, Jasper; Mantovani, Diego; Van Vlierberghe, Sandra; Dubruel, Peter				REACTIVE & FUNCTIONAL POLYMERS
Cejkova, Jitka; Stepanek, Frantisek;	Compartmentalized and internally structured particles for drug delivery-A review	Current pharmaceutical design	19	35	6298-6314	2013	Bentham Science Publishers	Cejkova, Jitka; Stepanek, Frantisek;	Compartmentalized and internally structured particles for drug delivery-A review	Current pharmaceutical design	19	35	6298-6314	2013	Bentham Science Publishers	Cejkova, Jitka; Stepanek, Frantisek;	Compartmentalized and internally structured particles for drug delivery-A review	Current pharmaceutical design	19	35
Babu, Susan; Albertino, Filippo; Omidinia Anarkoli, Abdolrahman; De Laporte, Laura;	Controlling structure with injectable biomaterials to better mimic tissue heterogeneity and anisotropy	Advanced Healthcare Materials	10	11	2002221	2021	Wiley Online Library	Babu, Susan; Albertino, Filippo; Omidinia Anarkoli, Abdolrahman; De Laporte, Laura;	Controlling structure with injectable biomaterials to better mimic tissue heterogeneity and anisotropy	Advanced Healthcare Materials	10	11	2002221	2021	Wiley Online Library	Babu, Susan; Albertino, Filippo; Omidinia Anarkoli, Abdolrahman; De Laporte, Laura;	Controlling structure with injectable biomaterials to better mimic tissue heterogeneity and anisotropy	Advanced Healthcare Materials	10	11
J	Copper-Doped Nano Laponite Coating on Poly(butylene Succinate) Scaffold with Antibacterial Properties and Cytocompatibility for Biomedical Application				Tang, Xiaoming; Dai, Jian; Sun, Hailang; Saha, Nabanita; Saha, Petr; Tang, Liangchen; Cheng, Qilin; Wang, Deqiang; Wei, Jie				JOURNAL OF NANOMATERIALS
Mills, David K; Luo, Yangyang; Elumalai, Anusha; Esteve, Savannah; Karnik, Sonali; Yao, Shaomian;	Creating structured hydrogel microenvironments for regulating stem cell differentiation	Gels	6	4	47	2020	MDPI	Mills, David K; Luo, Yangyang; Elumalai, Anusha; Esteve, Savannah; Karnik, Sonali; Yao, Shaomian;	Creating structured hydrogel microenvironments for regulating stem cell differentiation	Gels	6	4	47	2020	MDPI	Mills, David K; Luo, Yangyang; Elumalai, Anusha; Esteve, Savannah; Karnik, Sonali; Yao, Shaomian;	Creating structured hydrogel microenvironments for regulating stem cell differentiation	Gels	6	4
Viseras, C; Cerezo, P; Sanchez, R; Salcedo, I; Aguzzi, C;	Current challenges in clay minerals for drug delivery	Applied Clay Science	48	3	291-295	2010	Elsevier	Viseras, C; Cerezo, P; Sanchez, R; Salcedo, I; Aguzzi, C;	Current challenges in clay minerals for drug delivery	Applied Clay Science	48	3	291-295	2010	Elsevier	Viseras, C; Cerezo, P; Sanchez, R; Salcedo, I; Aguzzi, C;	Current challenges in clay minerals for drug delivery	Applied Clay Science	48	3
J	Delicate Hybrid Laponite-Cyclic Poly(ethylene glycol) Nanoparticles as a Potential Drug Delivery System				Tang, Shengzhuang; Chen, Jesse; Cannon, Jayme; Chekuri, Mona; Farazuddin, Mohammad; Baker Jr, James R. R.; Wang, Su He				PHARMACEUTICS
Tang, Shengzhuang; Chen, Jesse; Cannon, Jayme; Chekuri, Mona; Farazuddin, Mohammad; Baker Jr, James R; Wang, Su He;	Delicate Hybrid Laponite–Cyclic Poly (ethylene glycol) Nanoparticles as a Potential Drug Delivery System	Pharmaceutics	15	7	1998	2023	MDPI	Tang, Shengzhuang; Chen, Jesse; Cannon, Jayme; Chekuri, Mona; Farazuddin, Mohammad; Baker Jr, James R; Wang, Su He;	Delicate Hybrid Laponite–Cyclic Poly (ethylene glycol) Nanoparticles as a Potential Drug Delivery System	Pharmaceutics	15	7	1998	2023	MDPI	Tang, Shengzhuang; Chen, Jesse; Cannon, Jayme; Chekuri, Mona; Farazuddin, Mohammad; Baker Jr, James R; Wang, Su He;	Delicate Hybrid Laponite–Cyclic Poly (ethylene glycol) Nanoparticles as a Potential Drug Delivery System	Pharmaceutics	15	7
J	Design of a tunable nanocomposite double network hydrogel based on gellan gum for drug delivery applications				Pacelli, Settimio; Paolicelli, Patrizia; Avitabile, Michele; Varani, Gabriele; Di Muzio, Laura; Cesa, Stefania; Tirillo, Jacopo; Bartuli, Cecilia; Nardoni, Martina; Petralito, Stefania; Adrover, Alessandra; Casadei, Maria Antonietta				EUROPEAN POLYMER JOURNAL
Zhang, Liying; He, Gao; Yu, Yang; Zhang, Yu; Li, Xiang; Wang, Shige;	Design of biocompatible chitosan/polyaniline/laponite hydrogel with photothermal conversion capability	Biomolecules	12	8	1089	2022	MDPI	Zhang, Liying; He, Gao; Yu, Yang; Zhang, Yu; Li, Xiang; Wang, Shige;	Design of biocompatible chitosan/polyaniline/laponite hydrogel with photothermal conversion capability	Biomolecules	12	8	1089	2022	MDPI	Zhang, Liying; He, Gao; Yu, Yang; Zhang, Yu; Li, Xiang; Wang, Shige;	Design of biocompatible chitosan/polyaniline/laponite hydrogel with photothermal conversion capability	Biomolecules	12	8
Wu, Chia-Jung; Gaharwar, Akhilesh K; Schexnailder, Patrick J; Schmidt, Gudrun;	Development of biomedical polymer-silicate nanocomposites: a materials science perspective	Materials	3	5	2986-3005	2010	MDPI	Wu, Chia-Jung; Gaharwar, Akhilesh K; Schexnailder, Patrick J; Schmidt, Gudrun;	Development of biomedical polymer-silicate nanocomposites: a materials science perspective	Materials	3	5	2986-3005	2010	MDPI	Wu, Chia-Jung; Gaharwar, Akhilesh K; Schexnailder, Patrick J; Schmidt, Gudrun;	Development of biomedical polymer-silicate nanocomposites: a materials science perspective	Materials	3	5
Haraguchi, Kazutoshi;	Development of soft nanocomposite materials and their applications in cell culture and tissue engineering	Journal of stem cells & regenerative medicine	8	1	2	2012	German Society for Stem Cell Research	Haraguchi, Kazutoshi;	Development of soft nanocomposite materials and their applications in cell culture and tissue engineering	Journal of stem cells & regenerative medicine	8	1	2	2012	German Society for Stem Cell Research	Haraguchi, Kazutoshi;	Development of soft nanocomposite materials and their applications in cell culture and tissue engineering	Journal of stem cells & regenerative medicine	8	1
J	Development of Thermoinks for 4D Direct Printing of Temperature-Induced Self-Rolling Hydrogel Actuators				Podstawczyk, Daria; Niziol, Martyna; Szymczyk-Ziolkowska, Patrycja; Fiedot-Tobola, Marta				ADVANCED FUNCTIONAL MATERIALS
J	Dexamethasone delivery to the ocular posterior segment by sustained-release Laponite formulation				Prieto, Esther; Jose Cardiel, Maria; Vispe, Eugenio; Idoipe, Miriam; Garcia-Martin, Elena; Maria Fraile, Jose; Polo, Vicente; Antonio Mayoral, Jose; Emilio Pablo, Luis; Jesus Rodrigo, Maria				BIOMEDICAL MATERIALS
30889676	Direct assembly of anticancer drugs to form Laponite-based nanocomplexes for therapeutic co-delivery	Zheng L, Zhou B, Qiu X, Xu X, Li G, Lee WYW, Jiang J, Li Y.	Mater Sci Eng C Mater Biol Appl. 2019 Jun;99:1407-1414. doi: 10.1016/j.msec.2019.02.083. Epub 2019 Feb 21.	Zheng L	Mater Sci Eng C Mater Biol Appl	2019	2019/03/21			10.1016/j.msec.2019.02.083	30889676	Direct assembly of anticancer drugs to form Laponite-based nanocomplexes for therapeutic co-delivery	Zheng L, Zhou B, Qiu X, Xu X, Li G, Lee WYW, Jiang J, Li Y.	Mater Sci Eng C Mater Biol Appl. 2019 Jun;99:1407-1414. doi: 10.1016/j.msec.2019.02.083. Epub 2019 Feb 21.	Zheng L	Mater Sci Eng C Mater Biol Appl	2019	2019/03/21
Xin, Hai; Naficy, Sina;	Drug delivery based on stimuli-responsive injectable hydrogels for breast cancer therapy: A review	Gels	8	1	45	2022	MDPI	Xin, Hai; Naficy, Sina;	Drug delivery based on stimuli-responsive injectable hydrogels for breast cancer therapy: A review	Gels	8	1	45	2022	MDPI	Xin, Hai; Naficy, Sina;	Drug delivery based on stimuli-responsive injectable hydrogels for breast cancer therapy: A review	Gels	8	1
Abass, Khalid Haneen; Kadim, Ashraq Mohammed; Mohammed, Sara Kareem; Agam, Mohd Arif;	Drug Delivery Systems Based on Polymeric Blend: A Review	Nano Biomedicine and Engineering	13	4	414-424	2021	上海交通大学	Abass, Khalid Haneen; Kadim, Ashraq Mohammed; Mohammed, Sara Kareem; Agam, Mohd Arif;	Drug Delivery Systems Based on Polymeric Blend: A Review	Nano Biomedicine and Engineering	13	4	414-424	2021	上海交通大学	Abass, Khalid Haneen; Kadim, Ashraq Mohammed; Mohammed, Sara Kareem; Agam, Mohd Arif;	Drug Delivery Systems Based on Polymeric Blend: A Review	Nano Biomedicine and Engineering	13	4
29324355	Drug-mediation formation of nanohybrids for sequential therapeutic delivery in cancer cells	Zhou B, Wu B, Wang J, Qian Q, Wang J, Xu H, Yang S, Feng P, Chen W, Li Y, Jiang J, Han B.	Colloids Surf B Biointerfaces. 2018 Mar 1;163:284-290. doi: 10.1016/j.colsurfb.2017.12.046. Epub 2017 Dec 29.	Zhou B	Colloids Surf B Biointerfaces	2018	2018/01/12			10.1016/j.colsurfb.2017.12.046	29324355	Drug-mediation formation of nanohybrids for sequential therapeutic delivery in cancer cells	Zhou B, Wu B, Wang J, Qian Q, Wang J, Xu H, Yang S, Feng P, Chen W, Li Y, Jiang J, Han B.	Colloids Surf B Biointerfaces. 2018 Mar 1;163:284-290. doi: 10.1016/j.colsurfb.2017.12.046. Epub 2017 Dec 29.	Zhou B	Colloids Surf B Biointerfaces	2018	2018/01/12
Yang, Jae-Hun; Lee, Ji-Hee; Ryu, Hyeon-Ju; Elzatahry, Ahmed A; Alothman, Zeid A; Choy, Jin-Ho;	Drug–clay nanohybrids as sustained delivery systems	Applied Clay Science	130		20-32	2016	Elsevier	Yang, Jae-Hun; Lee, Ji-Hee; Ryu, Hyeon-Ju; Elzatahry, Ahmed A; Alothman, Zeid A; Choy, Jin-Ho;	Drug–clay nanohybrids as sustained delivery systems	Applied Clay Science	130		20-32	2016	Elsevier	Yang, Jae-Hun; Lee, Ji-Hee; Ryu, Hyeon-Ju; Elzatahry, Ahmed A; Alothman, Zeid A; Choy, Jin-Ho;	Drug–clay nanohybrids as sustained delivery systems	Applied Clay Science	130
J	Effect of ionic strength on shear-thinning nanoclay-polymer composite hydrogels				Sheikhi, Amir; Afewerki, Samson; Oklu, Rahmi; Gaharwar, Akhilesh K.; Khademhosseini, Ali				BIOMATERIALS SCIENCE
29944151	Effect of ionic strength on shear-thinning nanoclay-polymer composite hydrogels	Sheikhi A , Afewerki S , Oklu R , Gaharwar AK , Khademhosseini A .	Biomater Sci. 2018 Jul 24;6(8):2073-2083. doi: 10.1039/c8bm00469b.	Sheikhi A	Biomater Sci	2018	2018/06/27	PMC6085890	NIHMS977939	10.1039/c8bm00469b	29944151	Effect of ionic strength on shear-thinning nanoclay-polymer composite hydrogels	Sheikhi A , Afewerki S , Oklu R , Gaharwar AK , Khademhosseini A .	Biomater Sci. 2018 Jul 24;6(8):2073-2083. doi: 10.1039/c8bm00469b.	Sheikhi A	Biomater Sci	2018	2018/06/27	PMC6085890	NIHMS977939
Peixoto, Diana; Pereira, Irina; Pereira-Silva, Miguel; Veiga, Francisco; Hamblin, Michael R; Lvov, Yuri; Liu, Mingxian; Paiva-Santos, Ana Cláudia;	Emerging role of nanoclays in cancer research, diagnosis, and therapy	Coordination Chemistry Reviews	440		213956	2021	Elsevier	Peixoto, Diana; Pereira, Irina; Pereira-Silva, Miguel; Veiga, Francisco; Hamblin, Michael R; Lvov, Yuri; Liu, Mingxian; Paiva-Santos, Ana Cláudia;	Emerging role of nanoclays in cancer research, diagnosis, and therapy	Coordination Chemistry Reviews	440		213956	2021	Elsevier	Peixoto, Diana; Pereira, Irina; Pereira-Silva, Miguel; Veiga, Francisco; Hamblin, Michael R; Lvov, Yuri; Liu, Mingxian; Paiva-Santos, Ana Cláudia;	Emerging role of nanoclays in cancer research, diagnosis, and therapy	Coordination Chemistry Reviews	440
J	Encapsulation of Amoxicillin within Laponite-Doped Poly(lactic-co-glycolic acid) Nanofibers: Preparation, Characterization, and Antibacterial Activity				Wang, Shige; Zheng, Fuyin; Huang, Yunpeng; Fang, Yuting; Shen, Mingwu; Zhu, Meifang; Shi, Xiangyang				ACS APPLIED MATERIALS & INTERFACES
23131186	Encapsulation of amoxicillin within laponite-doped poly(lactic-co-glycolic acid) nanofibers: preparation, characterization, and antibacterial activity	Wang S, Zheng F, Huang Y, Fang Y, Shen M, Zhu M, Shi X.	ACS Appl Mater Interfaces. 2012 Nov;4(11):6393-401. doi: 10.1021/am302130b. Epub 2012 Nov 13.	Wang S	ACS Appl Mater Interfaces	2012	2012/11/08			10.1021/am302130b	23131186	Encapsulation of amoxicillin within laponite-doped poly(lactic-co-glycolic acid) nanofibers: preparation, characterization, and antibacterial activity	Wang S, Zheng F, Huang Y, Fang Y, Shen M, Zhu M, Shi X.	ACS Appl Mater Interfaces. 2012 Nov;4(11):6393-401. doi: 10.1021/am302130b. Epub 2012 Nov 13.	Wang S	ACS Appl Mater Interfaces	2012	2012/11/08
Parani, Madasamy; Lokhande, Giriraj; Singh, Ankur; Gaharwar, Akhilesh K;	Engineered nanomaterials for infection control and healing acute and chronic wounds	ACS applied materials & interfaces	8	16	10049-10069	2016	ACS Publications	Parani, Madasamy; Lokhande, Giriraj; Singh, Ankur; Gaharwar, Akhilesh K;	Engineered nanomaterials for infection control and healing acute and chronic wounds	ACS applied materials & interfaces	8	16	10049-10069	2016	ACS Publications	Parani, Madasamy; Lokhande, Giriraj; Singh, Ankur; Gaharwar, Akhilesh K;	Engineered nanomaterials for infection control and healing acute and chronic wounds	ACS applied materials & interfaces	8	16
J	Enhanced osteogenic and antibacterial properties of polyetheretherketone by ultraviolet-initiated grafting polymerization of a gelatin methacryloyl/epsilon-poly-L-lysine/laponite hydrogel coating				Chen, Yuhong; Chen, Yiyi; Han, Tianlei; Xie, Zhe; Yang, Yuchen; Chen, Siyuan; Wang, Chen				JOURNAL OF BIOMEDICAL MATERIALS RESEARCH PART A
Ju, Yikun; Hu, Yue; Yang, Pu; Xie, Xiaoyan; Fang, Bairong;	Extracellular vesicle-loaded hydrogels for tissue repair and regeneration	Materials Today Bio			100522	2022	Elsevier	Ju, Yikun; Hu, Yue; Yang, Pu; Xie, Xiaoyan; Fang, Bairong;	Extracellular vesicle-loaded hydrogels for tissue repair and regeneration	Materials Today Bio			100522	2022	Elsevier	Ju, Yikun; Hu, Yue; Yang, Pu; Xie, Xiaoyan; Fang, Bairong;	Extracellular vesicle-loaded hydrogels for tissue repair and regeneration	Materials Today Bio
Jiang, Zhen; Diggle, Broden; Tan, Ming Li; Viktorova, Jekaterina; Bennett, Christopher W; Connal, Luke A;	Extrusion 3D printing of polymeric materials with advanced properties	Advanced Science	7	17	2001379	2020	Wiley Online Library	Jiang, Zhen; Diggle, Broden; Tan, Ming Li; Viktorova, Jekaterina; Bennett, Christopher W; Connal, Luke A;	Extrusion 3D printing of polymeric materials with advanced properties	Advanced Science	7	17	2001379	2020	Wiley Online Library	Jiang, Zhen; Diggle, Broden; Tan, Ming Li; Viktorova, Jekaterina; Bennett, Christopher W; Connal, Luke A;	Extrusion 3D printing of polymeric materials with advanced properties	Advanced Science	7	17
Dong, Lanlan; Bu, Ziheng; Xiong, Yinze; Zhang, Hang; Fang, Jinhui; Hu, Hongxing; Liu, Zhongtang; Li, Xiang;	Facile extrusion 3D printing of gelatine methacrylate/Laponite nanocomposite hydrogel with high concentration nanoclay for bone tissue regeneration	International Journal of Biological Macromolecules	188		72-81	2021	Elsevier	Dong, Lanlan; Bu, Ziheng; Xiong, Yinze; Zhang, Hang; Fang, Jinhui; Hu, Hongxing; Liu, Zhongtang; Li, Xiang;	Facile extrusion 3D printing of gelatine methacrylate/Laponite nanocomposite hydrogel with high concentration nanoclay for bone tissue regeneration	International Journal of Biological Macromolecules	188		72-81	2021	Elsevier	Dong, Lanlan; Bu, Ziheng; Xiong, Yinze; Zhang, Hang; Fang, Jinhui; Hu, Hongxing; Liu, Zhongtang; Li, Xiang;	Facile extrusion 3D printing of gelatine methacrylate/Laponite nanocomposite hydrogel with high concentration nanoclay for bone tissue regeneration	International Journal of Biological Macromolecules	188
Hua, Weijian; Mitchell, Kellen; Raymond, Lily; Godina, Beatriz; Zhao, Danyang; Zhou, Wuyi; Jin, Yifei;	Fluid bath-assisted 3D printing for biomedical applications: from pre-to postprinting stages	ACS biomaterials science & engineering	7	10	4736-4756	2021	ACS Publications	Hua, Weijian; Mitchell, Kellen; Raymond, Lily; Godina, Beatriz; Zhao, Danyang; Zhou, Wuyi; Jin, Yifei;	Fluid bath-assisted 3D printing for biomedical applications: from pre-to postprinting stages	ACS biomaterials science & engineering	7	10	4736-4756	2021	ACS Publications	Hua, Weijian; Mitchell, Kellen; Raymond, Lily; Godina, Beatriz; Zhao, Danyang; Zhou, Wuyi; Jin, Yifei;	Fluid bath-assisted 3D printing for biomedical applications: from pre-to postprinting stages	ACS biomaterials science & engineering	7	10
Echeverria, Coro; Fernandes, Susete N; Godinho, Maria H; Borges, João Paulo; Soares, Paula IP;	Functional stimuli-responsive gels: Hydrogels and microgels	Gels	4	2	54	2018	MDPI	Echeverria, Coro; Fernandes, Susete N; Godinho, Maria H; Borges, João Paulo; Soares, Paula IP;	Functional stimuli-responsive gels: Hydrogels and microgels	Gels	4	2	54	2018	MDPI	Echeverria, Coro; Fernandes, Susete N; Godinho, Maria H; Borges, João Paulo; Soares, Paula IP;	Functional stimuli-responsive gels: Hydrogels and microgels	Gels	4	2
J	Gelatin Effects on the Physicochemical and Hemocompatible Properties of Gelatin/PAAm/Laponite Nanocomposite Hydrogels				Li, Changpeng; Mu, Changdao; Lin, Wei; Ngai, To				ACS APPLIED MATERIALS & INTERFACES
26202134	Gelatin Effects on the Physicochemical and Hemocompatible Properties of Gelatin/PAAm/Laponite Nanocomposite Hydrogels	Li C, Mu C, Lin W, Ngai T.	ACS Appl Mater Interfaces. 2015 Aug 26;7(33):18732-41. doi: 10.1021/acsami.5b05287. Epub 2015 Aug 11.	Li C	ACS Appl Mater Interfaces	2015	2015/07/24			10.1021/acsami.5b05287	26202134	Gelatin Effects on the Physicochemical and Hemocompatible Properties of Gelatin/PAAm/Laponite Nanocomposite Hydrogels	Li C, Mu C, Lin W, Ngai T.	ACS Appl Mater Interfaces. 2015 Aug 26;7(33):18732-41. doi: 10.1021/acsami.5b05287. Epub 2015 Aug 11.	Li C	ACS Appl Mater Interfaces	2015	2015/07/24
J	Gellan gum methacrylate and laponite as an innovative nanocomposite hydrogel for biomedical applications				Pacelli, Settimio; Paolicelli, Patrizia; Moretti, Giuseppe; Petralito, Stefania; Di Giacomo, Silvia; Vitalone, Annabella; Casadei, Maria Antonietta				EUROPEAN POLYMER JOURNAL
Yew, Yen Pin; Shameli, Kamyar; Miyake, Mikio; Khairudin, Nurul Bahiyah Bt Ahmad; Mohamad, Shaza Eva Bt; Naiki, Takeru; Lee, Kar Xin;	Green biosynthesis of superparamagnetic magnetite Fe3O4 nanoparticles and biomedical applications in targeted anticancer drug delivery system: A review	Arabian Journal of Chemistry	13	1	2287-2308	2020	Elsevier	Yew, Yen Pin; Shameli, Kamyar; Miyake, Mikio; Khairudin, Nurul Bahiyah Bt Ahmad; Mohamad, Shaza Eva Bt; Naiki, Takeru; Lee, Kar Xin;	Green biosynthesis of superparamagnetic magnetite Fe3O4 nanoparticles and biomedical applications in targeted anticancer drug delivery system: A review	Arabian Journal of Chemistry	13	1	2287-2308	2020	Elsevier	Yew, Yen Pin; Shameli, Kamyar; Miyake, Mikio; Khairudin, Nurul Bahiyah Bt Ahmad; Mohamad, Shaza Eva Bt; Naiki, Takeru; Lee, Kar Xin;	Green biosynthesis of superparamagnetic magnetite Fe3O4 nanoparticles and biomedical applications in targeted anticancer drug delivery system: A review	Arabian Journal of Chemistry	13	1
Aguilar, Lilith M Caballero; Silva, Saimon M; Moulton, Simon E;	Growth factor delivery: Defining the next generation platforms for tissue engineering	Journal of controlled Release	306		40-58	2019	Elsevier	Aguilar, Lilith M Caballero; Silva, Saimon M; Moulton, Simon E;	Growth factor delivery: Defining the next generation platforms for tissue engineering	Journal of controlled Release	306		40-58	2019	Elsevier	Aguilar, Lilith M Caballero; Silva, Saimon M; Moulton, Simon E;	Growth factor delivery: Defining the next generation platforms for tissue engineering	Journal of controlled Release	306
J	Hierarchical Incorporation of Surface-Functionalized Laponite Clay Nanoplatelets with Type I Collagen Matrix				Shi, Jiabo; Zhang, Ruizhen; Yang, Na; Zhang, Yi; Mansel, Bradley W.; Prabakar, Sujay; Ma, Jianzhong				BIOMACROMOLECULES
33274639	Hierarchical Incorporation of Surface-Functionalized Laponite Clay Nanoplatelets with Type I Collagen Matrix	Shi J, Zhang R, Yang N, Zhang Y, Mansel BW, Prabakar S, Ma J.	Biomacromolecules. 2021 Feb 8;22(2):504-513. doi: 10.1021/acs.biomac.0c01391. Epub 2020 Dec 4.	Shi J	Biomacromolecules	2021	2020/12/04			10.1021/acs.biomac.0c01391	33274639	Hierarchical Incorporation of Surface-Functionalized Laponite Clay Nanoplatelets with Type I Collagen Matrix	Shi J, Zhang R, Yang N, Zhang Y, Mansel BW, Prabakar S, Ma J.	Biomacromolecules. 2021 Feb 8;22(2):504-513. doi: 10.1021/acs.biomac.0c01391. Epub 2020 Dec 4.	Shi J	Biomacromolecules	2021	2020/12/04
J	High resolution and fidelity 3D printing of Laponite and alginate ink hydrogels for tunable biomedical applications				Munoz-Perez, Elena; Perez-Valle, Arantza; Igartua, Manoli; Santos-Vizcaino, Edorta; Hernandez, Rosa Maria				BIOMATERIALS ADVANCES
37031611	High resolution and fidelity 3D printing of Laponite and alginate ink hydrogels for tunable biomedical applications	Munoz-Perez E, Perez-Valle A, Igartua M, Santos-Vizcaino E, Hernandez RM.	Biomater Adv. 2023 Jun;149:213414. doi: 10.1016/j.bioadv.2023.213414. Epub 2023 Apr 5.	Munoz-Perez E	Biomater Adv	2023	2023/04/09			10.1016/j.bioadv.2023.213414	37031611	High resolution and fidelity 3D printing of Laponite and alginate ink hydrogels for tunable biomedical applications	Munoz-Perez E, Perez-Valle A, Igartua M, Santos-Vizcaino E, Hernandez RM.	Biomater Adv. 2023 Jun;149:213414. doi: 10.1016/j.bioadv.2023.213414. Epub 2023 Apr 5.	Munoz-Perez E	Biomater Adv	2023	2023/04/09
31636371	Highly Tough, Biocompatible, and Magneto-Responsive Fe(3)O(4)/Laponite/PDMAAm Nanocomposite Hydrogels	Lee JH, Han WJ, Jang HS, Choi HJ.	Sci Rep. 2019 Oct 21;9(1):15024. doi: 10.1038/s41598-019-51555-5.	Lee JH	Sci Rep	2019	2019/10/23	PMC6803758		10.1038/s41598-019-51555-5	31636371	Highly Tough, Biocompatible, and Magneto-Responsive Fe(3)O(4)/Laponite/PDMAAm Nanocomposite Hydrogels	Lee JH, Han WJ, Jang HS, Choi HJ.	Sci Rep. 2019 Oct 21;9(1):15024. doi: 10.1038/s41598-019-51555-5.	Lee JH	Sci Rep	2019	2019/10/23	PMC6803758
J	Highly Tough, Biocompatible, and Magneto-Responsive Fe3O4/Laponite/PDMAAm Nanocomposite Hydrogels				Lee, Jin Hyun; Han, Wen Jiao; Jang, Hyo Seon; Choi, Hyoung Jin				SCIENTIFIC REPORTS
Zheng, Zirui; Patel, Madhumita; Patel, Rajkumar;	Hyaluronic acid-based materials for bone regeneration: A review	Reactive and Functional Polymers	171		105151	2022	Elsevier	Zheng, Zirui; Patel, Madhumita; Patel, Rajkumar;	Hyaluronic acid-based materials for bone regeneration: A review	Reactive and Functional Polymers	171		105151	2022	Elsevier	Zheng, Zirui; Patel, Madhumita; Patel, Rajkumar;	Hyaluronic acid-based materials for bone regeneration: A review	Reactive and Functional Polymers	171
J	Hybrid cross-linked hydrogels based on fibrous protein/block copolymers and layered silicate nanoparticles: tunable thermosensitivity, biodegradability and mechanical durability				Eslahi, Niloofar; Simchi, Abdolreza; Mehrjoo, Morteza; Shokrgozar, Mohammad Ali; Bonakdar, Shahin				RSC ADVANCES
Chauhan, Nidhi; Saxena, Kirti; Jain, Utkarsh;	Hydrogel based materials: A progressive approach towards advancement in biomedical applications	Materials Today Communications			104369	2022	Elsevier	Chauhan, Nidhi; Saxena, Kirti; Jain, Utkarsh;	Hydrogel based materials: A progressive approach towards advancement in biomedical applications	Materials Today Communications			104369	2022	Elsevier	Chauhan, Nidhi; Saxena, Kirti; Jain, Utkarsh;	Hydrogel based materials: A progressive approach towards advancement in biomedical applications	Materials Today Communications
Abdollahiyan, Parinaz; Oroojalian, Fatemeh; Mokhtarzadeh, Ahad; de la Guardia, Miguel;	Hydrogel‐based 3D bioprinting for bone and cartilage tissue engineering	Biotechnology journal	15	12	2000095	2020	Wiley Online Library	Abdollahiyan, Parinaz; Oroojalian, Fatemeh; Mokhtarzadeh, Ahad; de la Guardia, Miguel;	Hydrogel‐based 3D bioprinting for bone and cartilage tissue engineering	Biotechnology journal	15	12	2000095	2020	Wiley Online Library	Abdollahiyan, Parinaz; Oroojalian, Fatemeh; Mokhtarzadeh, Ahad; de la Guardia, Miguel;	Hydrogel‐based 3D bioprinting for bone and cartilage tissue engineering	Biotechnology journal	15	12
Zhou, Ke; Sun, Yadong; Yang, Jiquan; Mao, Hongli; Gu, Zhongwei;	Hydrogels for 3D embedded bioprinting: a focused review on bioinks and support baths	Journal of Materials Chemistry B	10	12	1897-1907	2022	Royal Society of Chemistry	Zhou, Ke; Sun, Yadong; Yang, Jiquan; Mao, Hongli; Gu, Zhongwei;	Hydrogels for 3D embedded bioprinting: a focused review on bioinks and support baths	Journal of Materials Chemistry B	10	12	1897-1907	2022	Royal Society of Chemistry	Zhou, Ke; Sun, Yadong; Yang, Jiquan; Mao, Hongli; Gu, Zhongwei;	Hydrogels for 3D embedded bioprinting: a focused review on bioinks and support baths	Journal of Materials Chemistry B	10	12
Li, Jiao; Tian, Zhenhua; Yang, Huan; Duan, Lian; Liu, Yunfei;	Infiltration of laponite: An effective approach to improve the mechanical properties and thermostability of collagen hydrogel	Journal of Applied Polymer Science	140	4	e53366	2023	Wiley Online Library	Li, Jiao; Tian, Zhenhua; Yang, Huan; Duan, Lian; Liu, Yunfei;	Infiltration of laponite: An effective approach to improve the mechanical properties and thermostability of collagen hydrogel	Journal of Applied Polymer Science	140	4	e53366	2023	Wiley Online Library	Li, Jiao; Tian, Zhenhua; Yang, Huan; Duan, Lian; Liu, Yunfei;	Infiltration of laponite: An effective approach to improve the mechanical properties and thermostability of collagen hydrogel	Journal of Applied Polymer Science	140	4
Çimen, Duygu; Özbek, Merve Asena; Bereli, Nilay; Mattiasson, Bo; Denizli, Adil;	Injectable cryogels in biomedicine	Gels	7	2	38	2021	MDPI	Çimen, Duygu; Özbek, Merve Asena; Bereli, Nilay; Mattiasson, Bo; Denizli, Adil;	Injectable cryogels in biomedicine	Gels	7	2	38	2021	MDPI	Çimen, Duygu; Özbek, Merve Asena; Bereli, Nilay; Mattiasson, Bo; Denizli, Adil;	Injectable cryogels in biomedicine	Gels	7	2
Mellati, Amir; Hasanzadeh, Elham; Gholipourmalekabadi, Mazaher; Enderami, Seyed Ehsan;	Injectable nanocomposite hydrogels as an emerging platform for biomedical applications: A review	Materials Science and Engineering: C	131		112489	2021	Elsevier	Mellati, Amir; Hasanzadeh, Elham; Gholipourmalekabadi, Mazaher; Enderami, Seyed Ehsan;	Injectable nanocomposite hydrogels as an emerging platform for biomedical applications: A review	Materials Science and Engineering: C	131		112489	2021	Elsevier	Mellati, Amir; Hasanzadeh, Elham; Gholipourmalekabadi, Mazaher; Enderami, Seyed Ehsan;	Injectable nanocomposite hydrogels as an emerging platform for biomedical applications: A review	Materials Science and Engineering: C	131
Urie, Russell; Ghosh, Deepanjan; Ridha, Inam; Rege, Kaushal;	Inorganic nanomaterials for soft tissue repair and regeneration	Annual review of biomedical engineering	20		353-374	2018	Annual Reviews	Urie, Russell; Ghosh, Deepanjan; Ridha, Inam; Rege, Kaushal;	Inorganic nanomaterials for soft tissue repair and regeneration	Annual review of biomedical engineering	20		353-374	2018	Annual Reviews	Urie, Russell; Ghosh, Deepanjan; Ridha, Inam; Rege, Kaushal;	Inorganic nanomaterials for soft tissue repair and regeneration	Annual review of biomedical engineering	20
Amorim, PA; d’Ávila, MA; Anand, R; Moldenaers, P; Van Puyvelde, P; Bloemen, V;	Insights on shear rheology of inks for extrusion-based 3D bioprinting	Bioprinting	22		e00129	2021	Elsevier	Amorim, PA; d’Ávila, MA; Anand, R; Moldenaers, P; Van Puyvelde, P; Bloemen, V;	Insights on shear rheology of inks for extrusion-based 3D bioprinting	Bioprinting	22		e00129	2021	Elsevier	Amorim, PA; d’Ávila, MA; Anand, R; Moldenaers, P; Van Puyvelde, P; Bloemen, V;	Insights on shear rheology of inks for extrusion-based 3D bioprinting	Bioprinting	22
J	Laponite (R) : A key nanoplatform for biomedical applications?				Tomas, Helena; Alves, Carla S.; Rodrigues, Joao				NANOMEDICINE-NANOTECHNOLOGY BIOLOGY AND MEDICINE
Tomás, Helena; Alves, Carla S; Rodrigues, João;	Laponite®: A key nanoplatform for biomedical applications?	Nanomedicine: Nanotechnology, Biology and Medicine	14	7	2407-2420	2018	Elsevier	Tomás, Helena; Alves, Carla S; Rodrigues, João;	Laponite®: A key nanoplatform for biomedical applications?	Nanomedicine: Nanotechnology, Biology and Medicine	14	7	2407-2420	2018	Elsevier	Tomás, Helena; Alves, Carla S; Rodrigues, João;	Laponite®: A key nanoplatform for biomedical applications?	Nanomedicine: Nanotechnology, Biology and Medicine	14	7
28552649	Laponite®: A key nanoplatform for biomedical applications?	Tomás H, Alves CS, Rodrigues J.	Nanomedicine. 2018 Oct;14(7):2407-2420. doi: 10.1016/j.nano.2017.04.016. Epub 2017 May 26.	Tomás H	Nanomedicine	2018	2017/05/30			10.1016/j.nano.2017.04.016	28552649	Laponite®: A key nanoplatform for biomedical applications?	Tomás H, Alves CS, Rodrigues J.	Nanomedicine. 2018 Oct;14(7):2407-2420. doi: 10.1016/j.nano.2017.04.016. Epub 2017 May 26.	Tomás H	Nanomedicine	2018	2017/05/30
J	Laponite (R) and Laponite (R)-PEO hydrogels with enhanced elasticity in phosphate-buffered saline				Liu, Xiao; Bhatia, Surita R.				POLYMERS FOR ADVANCED TECHNOLOGIES
J	LAPONITE (R) nanodisk-based platforms for cancer diagnosis and therapy				Li, Gaoming; Guo, Yunqi; Guo, Rui; Shi, Xiangyang; Shen, Mingwu				MATERIALS ADVANCES
Li, Gaoming; Guo, Yunqi; Guo, Rui; Shi, Xiangyang; Shen, Mingwu;	LAPONITE® nanodisk-based platforms for cancer diagnosis and therapy	Materials Advances				2022	Royal Society of Chemistry	Li, Gaoming; Guo, Yunqi; Guo, Rui; Shi, Xiangyang; Shen, Mingwu;	LAPONITE® nanodisk-based platforms for cancer diagnosis and therapy	Materials Advances				2022	Royal Society of Chemistry	Li, Gaoming; Guo, Yunqi; Guo, Rui; Shi, Xiangyang; Shen, Mingwu;	LAPONITE® nanodisk-based platforms for cancer diagnosis and therapy	Materials Advances
Dávila, José Luis; d’Ávila, Marcos Akira;	Laponite as a rheology modifier of alginate solutions: Physical gelation and aging evolution	Carbohydrate polymers	157		1-8	2017	Elsevier	Dávila, José Luis; d’Ávila, Marcos Akira;	Laponite as a rheology modifier of alginate solutions: Physical gelation and aging evolution	Carbohydrate polymers	157		1-8	2017	Elsevier	Dávila, José Luis; d’Ávila, Marcos Akira;	Laponite as a rheology modifier of alginate solutions: Physical gelation and aging evolution	Carbohydrate polymers	157
Fraile, José M; Garcia-Martin, Elena; Gil, Cristina; Mayoral, José A; Pablo, Luis E; Polo, Vicente; Prieto, Esther; Vispe, Eugenio;	Laponite as carrier for controlled in vitro delivery of dexamethasone in vitreous humor models	European Journal of Pharmaceutics and Biopharmaceutics	108		83-90	2016	Elsevier	Fraile, José M; Garcia-Martin, Elena; Gil, Cristina; Mayoral, José A; Pablo, Luis E; Polo, Vicente; Prieto, Esther; Vispe, Eugenio;	Laponite as carrier for controlled in vitro delivery of dexamethasone in vitreous humor models	European Journal of Pharmaceutics and Biopharmaceutics	108		83-90	2016	Elsevier	Fraile, José M; Garcia-Martin, Elena; Gil, Cristina; Mayoral, José A; Pablo, Luis E; Polo, Vicente; Prieto, Esther; Vispe, Eugenio;	Laponite as carrier for controlled in vitro delivery of dexamethasone in vitreous humor models	European Journal of Pharmaceutics and Biopharmaceutics	108
Pineda-Álvarez, Ramón Andrés; Flores-Avila, Carolina; Medina-Torres, Luis; Gracia-Mora, Jesús; Escobar-Chávez, José Juan; Leyva-Gómez, Gerardo; Shahbazi, Mohammad-Ali; Bernad-Bernad, María Josefa;	Laponite Composites: In Situ Films Forming as a Possible Healing Agent	Pharmaceutics	15	6	1634	2023	MDPI	Pineda-Álvarez, Ramón Andrés; Flores-Avila, Carolina; Medina-Torres, Luis; Gracia-Mora, Jesús; Escobar-Chávez, José Juan; Leyva-Gómez, Gerardo; Shahbazi, Mohammad-Ali; Bernad-Bernad, María Josefa;	Laponite Composites: In Situ Films Forming as a Possible Healing Agent	Pharmaceutics	15	6	1634	2023	MDPI	Pineda-Álvarez, Ramón Andrés; Flores-Avila, Carolina; Medina-Torres, Luis; Gracia-Mora, Jesús; Escobar-Chávez, José Juan; Leyva-Gómez, Gerardo; Shahbazi, Mohammad-Ali; Bernad-Bernad, María Josefa;	Laponite Composites: In Situ Films Forming as a Possible Healing Agent	Pharmaceutics	15	6
J	Laponite Nanodisks as an Efficient Platform for Doxorubicin Delivery to Cancer Cells				Wang, Shige; Wu, Yilun; Guo, Rui; Huang, Yunpeng; Wen, Shihui; Shen, Mingwu; Wang, Jianhua; Shi, Xiangyang				LANGMUIR
23419072	Laponite nanodisks as an efficient platform for Doxorubicin delivery to cancer cells	Wang S, Wu Y, Guo R, Huang Y, Wen S, Shen M, Wang J, Shi X.	Langmuir. 2013 Apr 23;29(16):5030-6. doi: 10.1021/la4001363. Epub 2013 Feb 26.	Wang S	Langmuir	2013	2013/02/20			10.1021/la4001363	23419072	Laponite nanodisks as an efficient platform for Doxorubicin delivery to cancer cells	Wang S, Wu Y, Guo R, Huang Y, Wen S, Shen M, Wang J, Shi X.	Langmuir. 2013 Apr 23;29(16):5030-6. doi: 10.1021/la4001363. Epub 2013 Feb 26.	Wang S	Langmuir	2013	2013/02/20
Shao, Qing; Zhang, Wenjie; Qi, Jingjie; Liao, Huiyun; Guo, Hao; Tan, Xiaoyan; Chi, Bo;	Laponite stabilized endogenous antibacterial hydrogel as wet-tissue adhesive	Journal of the Mechanical Behavior of Biomedical Materials	145		106009	2023	Elsevier	Shao, Qing; Zhang, Wenjie; Qi, Jingjie; Liao, Huiyun; Guo, Hao; Tan, Xiaoyan; Chi, Bo;	Laponite stabilized endogenous antibacterial hydrogel as wet-tissue adhesive	Journal of the Mechanical Behavior of Biomedical Materials	145		106009	2023	Elsevier	Shao, Qing; Zhang, Wenjie; Qi, Jingjie; Liao, Huiyun; Guo, Hao; Tan, Xiaoyan; Chi, Bo;	Laponite stabilized endogenous antibacterial hydrogel as wet-tissue adhesive	Journal of the Mechanical Behavior of Biomedical Materials	145
Stealey, Samuel T; Gaharwar, Akhilesh K; Zustiak, Silviya Petrova;	Laponite-Based Nanocomposite Hydrogels for Drug Delivery Applications	Pharmaceuticals	16	6	821	2023	MDPI	Stealey, Samuel T; Gaharwar, Akhilesh K; Zustiak, Silviya Petrova;	Laponite-Based Nanocomposite Hydrogels for Drug Delivery Applications	Pharmaceuticals	16	6	821	2023	MDPI	Stealey, Samuel T; Gaharwar, Akhilesh K; Zustiak, Silviya Petrova;	Laponite-Based Nanocomposite Hydrogels for Drug Delivery Applications	Pharmaceuticals	16	6
37375768	Laponite-Based Nanocomposite Hydrogels for Drug Delivery Applications	Stealey ST, Gaharwar AK, Zustiak SP.	Pharmaceuticals (Basel). 2023 May 31;16(6):821. doi: 10.3390/ph16060821.	Stealey ST	Pharmaceuticals (Basel)	2023	2023/06/28	PMC10304651		10.3390/ph16060821	37375768	Laponite-Based Nanocomposite Hydrogels for Drug Delivery Applications	Stealey ST, Gaharwar AK, Zustiak SP.	Pharmaceuticals (Basel). 2023 May 31;16(6):821. doi: 10.3390/ph16060821.	Stealey ST	Pharmaceuticals (Basel)	2023	2023/06/28	PMC10304651
Das, Sabya S; Hussain, Kashif; Singh, Sima; Hussain, Afzal; Faruk, Abdul; Tebyetekerwa, Mike;	Laponite-based nanomaterials for biomedical applications: a review	Current Pharmaceutical Design	25	4	424-443	2019	Bentham Science Publishers	Das, Sabya S; Hussain, Kashif; Singh, Sima; Hussain, Afzal; Faruk, Abdul; Tebyetekerwa, Mike;	Laponite-based nanomaterials for biomedical applications: a review	Current Pharmaceutical Design	25	4	424-443	2019	Bentham Science Publishers	Das, Sabya S; Hussain, Kashif; Singh, Sima; Hussain, Afzal; Faruk, Abdul; Tebyetekerwa, Mike;	Laponite-based nanomaterials for biomedical applications: a review	Current Pharmaceutical Design	25	4
J	Laponite-based Nanomaterials for Biomedical Applications: A Review				Das, Sabya S.; Neelam; Hussain, Kashif; Singh, Sima; Hussain, Afzal; Faruk, Abdul; Tebyetekerwa, Mike				CURRENT PHARMACEUTICAL DESIGN
30947654	Laponite-based Nanomaterials for Biomedical Applications: A Review	Das SS, Neelam, Hussain K, Singh S, Hussain A, Faruk A, Tebyetekerwa M.	Curr Pharm Des. 2019;25(4):424-443. doi: 10.2174/1381612825666190402165845.	Das SS	Curr Pharm Des	2019	2019/04/06			10.2174/1381612825666190402165845	30947654	Laponite-based Nanomaterials for Biomedical Applications: A Review	Das SS, Neelam, Hussain K, Singh S, Hussain A, Faruk A, Tebyetekerwa M.	Curr Pharm Des. 2019;25(4):424-443. doi: 10.2174/1381612825666190402165845.	Das SS	Curr Pharm Des	2019	2019/04/06
J	Laponite-Based Nanomaterials for Drug Delivery				Kiaee, Gita; Dimitrakakis, Nikolaos; Sharifzadeh, Shabnam; Kim, Han-Jun; Avery, Reginald K.; Moghaddam, Kamyar Mollozadeh; Haghniaz, Reihaneh; Yalcintas, Ezgi Pinar; de Barros, Natan Roberto; Karamikamkar, Solmaz; Libanori, Alberto; Khademhosseini, Ali; Khoshakhlagh, Parastoo				ADVANCED HEALTHCARE MATERIALS
Suterio, Natalia; Bazzo, Giovana C; Rauber, Gabriela Schneider; Silva, Adny Henrique; Caon, Thiago; Parize, Alexandre Luis; Creczynski-Pasa, Tânia Beatriz; Stulzer, Hellen Karine;	Laponite® gel formulation containing simvastatin for melanoma treatment	Applied Clay Science	228		106651	2022	Elsevier	Suterio, Natalia; Bazzo, Giovana C; Rauber, Gabriela Schneider; Silva, Adny Henrique; Caon, Thiago; Parize, Alexandre Luis; Creczynski-Pasa, Tânia Beatriz; Stulzer, Hellen Karine;	Laponite® gel formulation containing simvastatin for melanoma treatment	Applied Clay Science	228		106651	2022	Elsevier	Suterio, Natalia; Bazzo, Giovana C; Rauber, Gabriela Schneider; Silva, Adny Henrique; Caon, Thiago; Parize, Alexandre Luis; Creczynski-Pasa, Tânia Beatriz; Stulzer, Hellen Karine;	Laponite® gel formulation containing simvastatin for melanoma treatment	Applied Clay Science	228
Morariu, SIMONA; Teodorescu, MIRELA;	Laponite®–A versatile component in hybrid materials for biomedical applications	Mem Sci Sect Romanian Acad	43		141-155	2020		Morariu, SIMONA; Teodorescu, MIRELA;	Laponite®–A versatile component in hybrid materials for biomedical applications	Mem Sci Sect Romanian Acad	43		141-155	2020		Morariu, SIMONA; Teodorescu, MIRELA;	Laponite®–A versatile component in hybrid materials for biomedical applications	Mem Sci Sect Romanian Acad	43
Fatimah, Is; Fadillah, Ganjar; Purwiandono, Gani; Sahroni, Imam; Purwaningsih, Dyah; Riantana, Handy; Avif, Adnan Nur; Sagadevan, Suresh;	Magnetic-silica nanocomposites and the functionalized forms for environment and medical applications: A review	Inorganic Chemistry Communications	137		109213	2022	Elsevier	Fatimah, Is; Fadillah, Ganjar; Purwiandono, Gani; Sahroni, Imam; Purwaningsih, Dyah; Riantana, Handy; Avif, Adnan Nur; Sagadevan, Suresh;	Magnetic-silica nanocomposites and the functionalized forms for environment and medical applications: A review	Inorganic Chemistry Communications	137		109213	2022	Elsevier	Fatimah, Is; Fadillah, Ganjar; Purwiandono, Gani; Sahroni, Imam; Purwaningsih, Dyah; Riantana, Handy; Avif, Adnan Nur; Sagadevan, Suresh;	Magnetic-silica nanocomposites and the functionalized forms for environment and medical applications: A review	Inorganic Chemistry Communications	137
Vedadghavami, Armin; Minooei, Farnaz; Mohammadi, Mohammad Hossein; Khetani, Sultan; Kolahchi, Ahmad Rezaei; Mashayekhan, Shohreh; Sanati-Nezhad, Amir;	Manufacturing of hydrogel biomaterials with controlled mechanical properties for tissue engineering applications	Acta biomaterialia	62		42-63	2017	Elsevier	Vedadghavami, Armin; Minooei, Farnaz; Mohammadi, Mohammad Hossein; Khetani, Sultan; Kolahchi, Ahmad Rezaei; Mashayekhan, Shohreh; Sanati-Nezhad, Amir;	Manufacturing of hydrogel biomaterials with controlled mechanical properties for tissue engineering applications	Acta biomaterialia	62		42-63	2017	Elsevier	Vedadghavami, Armin; Minooei, Farnaz; Mohammadi, Mohammad Hossein; Khetani, Sultan; Kolahchi, Ahmad Rezaei; Mashayekhan, Shohreh; Sanati-Nezhad, Amir;	Manufacturing of hydrogel biomaterials with controlled mechanical properties for tissue engineering applications	Acta biomaterialia	62
J	Mechanically Tough Pluronic F127/Laponite Nanocomposite Hydrogels from Covalently and Physically Cross-Linked Networks				Wu, Chia-Jung; Gaharwar, Akhilesh K.; Chan, Burke K.; Schmidt, Gudrun				MACROMOLECULES
Shakibania, Sara; Ghazanfari, Lida; Raeeszadeh-Sarmazdeh, Maryam; Khakbiz, Mehrdad;	Medical application of biomimetic 4D printing	Drug development and industrial pharmacy	47	4	521-534	2021	Taylor & Francis	Shakibania, Sara; Ghazanfari, Lida; Raeeszadeh-Sarmazdeh, Maryam; Khakbiz, Mehrdad;	Medical application of biomimetic 4D printing	Drug development and industrial pharmacy	47	4	521-534	2021	Taylor & Francis	Shakibania, Sara; Ghazanfari, Lida; Raeeszadeh-Sarmazdeh, Maryam; Khakbiz, Mehrdad;	Medical application of biomimetic 4D printing	Drug development and industrial pharmacy	47	4
Cavallaro, Giuseppe; Lazzara, Giuseppe; Fakhrullin, Rawil;	Mesoporous inorganic nanoscale particles for drug adsorption and controlled release	Therapeutic Delivery	9	4	287-301	2018	Future Science	Cavallaro, Giuseppe; Lazzara, Giuseppe; Fakhrullin, Rawil;	Mesoporous inorganic nanoscale particles for drug adsorption and controlled release	Therapeutic Delivery	9	4	287-301	2018	Future Science	Cavallaro, Giuseppe; Lazzara, Giuseppe; Fakhrullin, Rawil;	Mesoporous inorganic nanoscale particles for drug adsorption and controlled release	Therapeutic Delivery	9	4
Li, Yixuan; Zhao, Delu; Wang, Ziyao; Meng, Yiling; Liu, Bohui; Li, Lan; Liu, Rui; Dong, Sichen; Wei, Fulan;	Minimally invasive bone augmentation through subperiosteal injectable hydroxylapatite/laponite/alginate nanocomposite hydrogels	International Journal of Biological Macromolecules	231		123232	2023	Elsevier	Li, Yixuan; Zhao, Delu; Wang, Ziyao; Meng, Yiling; Liu, Bohui; Li, Lan; Liu, Rui; Dong, Sichen; Wei, Fulan;	Minimally invasive bone augmentation through subperiosteal injectable hydroxylapatite/laponite/alginate nanocomposite hydrogels	International Journal of Biological Macromolecules	231		123232	2023	Elsevier	Li, Yixuan; Zhao, Delu; Wang, Ziyao; Meng, Yiling; Liu, Bohui; Li, Lan; Liu, Rui; Dong, Sichen; Wei, Fulan;	Minimally invasive bone augmentation through subperiosteal injectable hydroxylapatite/laponite/alginate nanocomposite hydrogels	International Journal of Biological Macromolecules	231
Wei, Qinghua; Zhou, Jiayi; An, Yalong; Li, Mingyang; Zhang, Juan; Yang, Sheng;	Modification, 3D printing process and application of sodium alginate based hydrogels in soft tissue engineering: A review	International Journal of Biological Macromolecules			123450	2023	Elsevier	Wei, Qinghua; Zhou, Jiayi; An, Yalong; Li, Mingyang; Zhang, Juan; Yang, Sheng;	Modification, 3D printing process and application of sodium alginate based hydrogels in soft tissue engineering: A review	International Journal of Biological Macromolecules			123450	2023	Elsevier	Wei, Qinghua; Zhou, Jiayi; An, Yalong; Li, Mingyang; Zhang, Juan; Yang, Sheng;	Modification, 3D printing process and application of sodium alginate based hydrogels in soft tissue engineering: A review	International Journal of Biological Macromolecules
Rodrigues, José R; Alves, Natália M; Mano, João F;	Nacre-inspired nanocomposites produced using layer-by-layer assembly: Design strategies and biomedical applications	Materials Science and Engineering: C	76		1263-1273	2017	Elsevier	Rodrigues, José R; Alves, Natália M; Mano, João F;	Nacre-inspired nanocomposites produced using layer-by-layer assembly: Design strategies and biomedical applications	Materials Science and Engineering: C	76		1263-1273	2017	Elsevier	Rodrigues, José R; Alves, Natália M; Mano, João F;	Nacre-inspired nanocomposites produced using layer-by-layer assembly: Design strategies and biomedical applications	Materials Science and Engineering: C	76
Bhattacharyya, Amitava; Janarthanan, Gopinathan; Noh, Insup;	Nano-biomaterials for designing functional bioinks towards complex tissue and organ regeneration in 3D bioprinting	Additive Manufacturing	37		101639	2021	Elsevier	Bhattacharyya, Amitava; Janarthanan, Gopinathan; Noh, Insup;	Nano-biomaterials for designing functional bioinks towards complex tissue and organ regeneration in 3D bioprinting	Additive Manufacturing	37		101639	2021	Elsevier	Bhattacharyya, Amitava; Janarthanan, Gopinathan; Noh, Insup;	Nano-biomaterials for designing functional bioinks towards complex tissue and organ regeneration in 3D bioprinting	Additive Manufacturing	37
C	NANOCLAY SUSPENSION-ENABLED EXTRUSION PRINTING OF 3D SOFT STRUCTURES FOR BIOMEDICAL APPLICATIONS			ASME	Jin, Yifei; Antonelli, Patrick J.; Long, Christopher J.; McAleer, Christopher W.; Hickman, James J.; Xiong, Ruitong; Huang, Yong				PROCEEDINGS OF THE ASME 2020 15TH INTERNATIONAL MANUFACTURING SCIENCE AND ENGINEERING CONFERENCE (MSEC2020), VOL 1B					15th ASME International Manufacturing Science and Engineering Conference (MSEC)	SEP 03, 2020	ELECTR NETWORK	Amer Soc Mech Engineers,Amer Soc Mech Engineers, Mfg Engn Div
J	Nanoclay-Polyamine Composite Hydrogel for Topical Delivery of Nitric Oxide Gas via Innate Gelation Characteristics of Laponite				Park, Kyungtae; Dawson, Jonathan, I; Oreffo, Richard O. C.; Kim, Yang-Hee; Hong, Jinkee				BIOMACROMOLECULES
32267672	Nanoclay-Polyamine Composite Hydrogel for Topical Delivery of Nitric Oxide Gas via Innate Gelation Characteristics of Laponite	Park K, Dawson JI, Oreffo ROC, Kim YH, Hong J.	Biomacromolecules. 2020 Jun 8;21(6):2096-2103. doi: 10.1021/acs.biomac.0c00086. Epub 2020 May 8.	Park K	Biomacromolecules	2020	2020/04/09			10.1021/acs.biomac.0c00086	32267672	Nanoclay-Polyamine Composite Hydrogel for Topical Delivery of Nitric Oxide Gas via Innate Gelation Characteristics of Laponite	Park K, Dawson JI, Oreffo ROC, Kim YH, Hong J.	Biomacromolecules. 2020 Jun 8;21(6):2096-2103. doi: 10.1021/acs.biomac.0c00086. Epub 2020 May 8.	Park K	Biomacromolecules	2020	2020/04/09
Villalba-Rodríguez, Angel M; Martínez-González, Sara; Sosa-Hernández, Juan Eduardo; Parra-Saldívar, Roberto; Bilal, Muhammad; Iqbal, Hafiz MN;	Nanoclay/polymer-based hydrogels and enzyme-loaded nanostructures for wound healing applications	Gels	7	2	59	2021	MDPI	Villalba-Rodríguez, Angel M; Martínez-González, Sara; Sosa-Hernández, Juan Eduardo; Parra-Saldívar, Roberto; Bilal, Muhammad; Iqbal, Hafiz MN;	Nanoclay/polymer-based hydrogels and enzyme-loaded nanostructures for wound healing applications	Gels	7	2	59	2021	MDPI	Villalba-Rodríguez, Angel M; Martínez-González, Sara; Sosa-Hernández, Juan Eduardo; Parra-Saldívar, Roberto; Bilal, Muhammad; Iqbal, Hafiz MN;	Nanoclay/polymer-based hydrogels and enzyme-loaded nanostructures for wound healing applications	Gels	7	2
J	Nanoclay/Polymer-Based Hydrogels and Enzyme-Loaded Nanostructures for Wound Healing Applications				Villalba-Rodriguez, Angel M.; Martinez-Gonzalez, Sara; Sosa-Hernandez, Juan Eduardo; Parra-Saldivar, Roberto; Bilal, Muhammad; Iqbal, Hafiz M. N.				GELS
34068868	Nanoclay/Polymer-Based Hydrogels and Enzyme-Loaded Nanostructures for Wound Healing Applications	Villalba-Rodríguez AM, Martínez-González S, Sosa-Hernández JE, Parra-Saldívar R, Bilal M, Iqbal HMN.	Gels. 2021 May 14;7(2):59. doi: 10.3390/gels7020059.	Villalba-Rodríguez AM	Gels	2021	2021/06/02	PMC8162325		10.3390/gels7020059	34068868	Nanoclay/Polymer-Based Hydrogels and Enzyme-Loaded Nanostructures for Wound Healing Applications	Villalba-Rodríguez AM, Martínez-González S, Sosa-Hernández JE, Parra-Saldívar R, Bilal M, Iqbal HMN.	Gels. 2021 May 14;7(2):59. doi: 10.3390/gels7020059.	Villalba-Rodríguez AM	Gels	2021	2021/06/02	PMC8162325
Katti, Kalpana S; Jasuja, Haneesh; Jaswandkar, Sharad; Mohanty, Sibanwita; Katti, Dinesh R;	Nanoclays in medicine: a new frontier of an ancient medical practice	Materials Advances				2022	Royal Society of Chemistry	Katti, Kalpana S; Jasuja, Haneesh; Jaswandkar, Sharad; Mohanty, Sibanwita; Katti, Dinesh R;	Nanoclays in medicine: a new frontier of an ancient medical practice	Materials Advances				2022	Royal Society of Chemistry	Katti, Kalpana S; Jasuja, Haneesh; Jaswandkar, Sharad; Mohanty, Sibanwita; Katti, Dinesh R;	Nanoclays in medicine: a new frontier of an ancient medical practice	Materials Advances
J	Nanoclays in medicine: a new frontier of an ancient medical practice				Katti, Kalpana S.; Jasuja, Haneesh; Jaswandkar, Sharad, V; Mohanty, Sibanwita; Katti, Dinesh R.				MATERIALS ADVANCES
36324871	Nanoclays in medicine: a new frontier of an ancient medical practice	Katti KS, Jasuja H, Jaswandkar SV, Mohanty S, Katti DR.	Mater Adv. 2022 Aug 31;3(20):7484-7500. doi: 10.1039/d2ma00528j. eCollection 2022 Oct 18.	Katti KS	Mater Adv	2022	2022/11/03	PMC9577303		10.1039/d2ma00528j	36324871	Nanoclays in medicine: a new frontier of an ancient medical practice	Katti KS, Jasuja H, Jaswandkar SV, Mohanty S, Katti DR.	Mater Adv. 2022 Aug 31;3(20):7484-7500. doi: 10.1039/d2ma00528j. eCollection 2022 Oct 18.	Katti KS	Mater Adv	2022	2022/11/03	PMC9577303
Cai, Yanli; Chang, Soon Yee; Gan, Soo Wah; Ma, Sha; Lu, Wen Feng; Yen, Ching-Chiuan;	Nanocomposite bioinks for 3D bioprinting	Acta biomaterialia				2022	Elsevier	Cai, Yanli; Chang, Soon Yee; Gan, Soo Wah; Ma, Sha; Lu, Wen Feng; Yen, Ching-Chiuan;	Nanocomposite bioinks for 3D bioprinting	Acta biomaterialia				2022	Elsevier	Cai, Yanli; Chang, Soon Yee; Gan, Soo Wah; Ma, Sha; Lu, Wen Feng; Yen, Ching-Chiuan;	Nanocomposite bioinks for 3D bioprinting	Acta biomaterialia
Kaniewska, Klaudia; Karbarz, Marcin; Katz, Evgeny;	Nanocomposite hydrogel films and coatings–Features and applications	Applied Materials Today	20		100776	2020	Elsevier	Kaniewska, Klaudia; Karbarz, Marcin; Katz, Evgeny;	Nanocomposite hydrogel films and coatings–Features and applications	Applied Materials Today	20		100776	2020	Elsevier	Kaniewska, Klaudia; Karbarz, Marcin; Katz, Evgeny;	Nanocomposite hydrogel films and coatings–Features and applications	Applied Materials Today	20
Magalhães, Leila SSM; Andrade, Danielle B; Bezerra, Roosevelt DS; Morais, Alan IS; Oliveira, Francilio C; Rizzo, Márcia S; Silva-Filho, Edson C; Lobo, Anderson O;	Nanocomposite hydrogel produced from PEGDA and laponite for bone regeneration	Journal of Functional Biomaterials	13	2	53	2022	MDPI	Magalhães, Leila SSM; Andrade, Danielle B; Bezerra, Roosevelt DS; Morais, Alan IS; Oliveira, Francilio C; Rizzo, Márcia S; Silva-Filho, Edson C; Lobo, Anderson O;	Nanocomposite hydrogel produced from PEGDA and laponite for bone regeneration	Journal of Functional Biomaterials	13	2	53	2022	MDPI	Magalhães, Leila SSM; Andrade, Danielle B; Bezerra, Roosevelt DS; Morais, Alan IS; Oliveira, Francilio C; Rizzo, Márcia S; Silva-Filho, Edson C; Lobo, Anderson O;	Nanocomposite hydrogel produced from PEGDA and laponite for bone regeneration	Journal of Functional Biomaterials	13	2
Motealleh, Andisheh; Kehr, Nermin Seda;	Nanocomposite hydrogels and their applications in tissue engineering	Advanced healthcare materials	6	1	1600938	2017	Wiley Online Library	Motealleh, Andisheh; Kehr, Nermin Seda;	Nanocomposite hydrogels and their applications in tissue engineering	Advanced healthcare materials	6	1	1600938	2017	Wiley Online Library	Motealleh, Andisheh; Kehr, Nermin Seda;	Nanocomposite hydrogels and their applications in tissue engineering	Advanced healthcare materials	6	1
Asadi, Nahideh; Alizadeh, Effat; Salehi, Roya; Khalandi, Bahar; Davaran, Soodabeh; Akbarzadeh, Abolfazl;	Nanocomposite hydrogels for cartilage tissue engineering: a review	Artificial cells, nanomedicine, and biotechnology	46	3	465-471	2018	Taylor & Francis	Asadi, Nahideh; Alizadeh, Effat; Salehi, Roya; Khalandi, Bahar; Davaran, Soodabeh; Akbarzadeh, Abolfazl;	Nanocomposite hydrogels for cartilage tissue engineering: a review	Artificial cells, nanomedicine, and biotechnology	46	3	465-471	2018	Taylor & Francis	Asadi, Nahideh; Alizadeh, Effat; Salehi, Roya; Khalandi, Bahar; Davaran, Soodabeh; Akbarzadeh, Abolfazl;	Nanocomposite hydrogels for cartilage tissue engineering: a review	Artificial cells, nanomedicine, and biotechnology	46	3
J	Nanocomposite injectable gels capable of self-replenishing regenerative extracellular microenvironments for &ITin vivo&IT tissue engineering				Nagahama, Koji; Oyama, Naho; Ono, Kimika; Hotta, Atsushi; Kawauchi, Keiko; Nishikata, Takahito				BIOMATERIALS SCIENCE
Cernencu, Alexandra I; Dinu, Andreea I; Stancu, Izabela C; Lungu, Adriana; Iovu, Horia;	Nanoengineered biomimetic hydrogels: A major advancement to fabricate 3D‐printed constructs for regenerative medicine	Biotechnology and Bioengineering	119	3	762-783	2022	Wiley Online Library	Cernencu, Alexandra I; Dinu, Andreea I; Stancu, Izabela C; Lungu, Adriana; Iovu, Horia;	Nanoengineered biomimetic hydrogels: A major advancement to fabricate 3D‐printed constructs for regenerative medicine	Biotechnology and Bioengineering	119	3	762-783	2022	Wiley Online Library	Cernencu, Alexandra I; Dinu, Andreea I; Stancu, Izabela C; Lungu, Adriana; Iovu, Horia;	Nanoengineered biomimetic hydrogels: A major advancement to fabricate 3D‐printed constructs for regenerative medicine	Biotechnology and Bioengineering	119	3
J	Nanoengineered Colloidal Inks for 3D Bioprinting				Peak, Charles W.; Stein, Jean; Gold, Karli A.; Gaharwar, Akhilesh K.				LANGMUIR
J	Nanoengineered shear-thinning and bioprintable hydrogel as a versatile platform for biomedical applications				Zandi, Nooshin; Sani, Ehsan Shirzaei; Mostafavi, Ebrahim; Ibrahim, Dina M.; Saleh, Bahram; Shokrgozar, Mohammad Ali; Tamjid, Elnaz; Weiss, Paul S.; Simchi, Abdolreza; Annabi, Nasim				BIOMATERIALS
33137603	Nanoengineered shear-thinning and bioprintable hydrogel as a versatile platform for biomedical applications	Zandi N, Sani ES, Mostafavi E, Ibrahim DM, Saleh B, Shokrgozar MA, Tamjid E, Weiss PS, Simchi A, Annabi N.	Biomaterials. 2021 Jan;267:120476. doi: 10.1016/j.biomaterials.2020.120476. Epub 2020 Oct 19.	Zandi N	Biomaterials	2021	2020/11/02	PMC7846391	NIHMS1642530	10.1016/j.biomaterials.2020.120476	33137603	Nanoengineered shear-thinning and bioprintable hydrogel as a versatile platform for biomedical applications	Zandi N, Sani ES, Mostafavi E, Ibrahim DM, Saleh B, Shokrgozar MA, Tamjid E, Weiss PS, Simchi A, Annabi N.	Biomaterials. 2021 Jan;267:120476. doi: 10.1016/j.biomaterials.2020.120476. Epub 2020 Oct 19.	Zandi N	Biomaterials	2021	2020/11/02	PMC7846391	NIHMS1642530
Jalili, Nima A; Muscarello, Madyson; Gaharwar, Akhilesh K;	Nanoengineered thermoresponsive magnetic hydrogels for biomedical applications	Bioengineering & translational medicine	1	3	297-305	2016	Wiley Online Library	Jalili, Nima A; Muscarello, Madyson; Gaharwar, Akhilesh K;	Nanoengineered thermoresponsive magnetic hydrogels for biomedical applications	Bioengineering & translational medicine	1	3	297-305	2016	Wiley Online Library	Jalili, Nima A; Muscarello, Madyson; Gaharwar, Akhilesh K;	Nanoengineered thermoresponsive magnetic hydrogels for biomedical applications	Bioengineering & translational medicine	1	3
Nomicisio, Cristian; Ruggeri, Marco; Bianchi, Eleonora; Vigani, Barbara; Valentino, Caterina; Aguzzi, Carola; Viseras, Cesar; Rossi, Silvia; Sandri, Giuseppina;	Natural and Synthetic Clay Minerals in the Pharmaceutical and Biomedical Fields	Pharmaceutics	15	5	1368	2023	MDPI	Nomicisio, Cristian; Ruggeri, Marco; Bianchi, Eleonora; Vigani, Barbara; Valentino, Caterina; Aguzzi, Carola; Viseras, Cesar; Rossi, Silvia; Sandri, Giuseppina;	Natural and Synthetic Clay Minerals in the Pharmaceutical and Biomedical Fields	Pharmaceutics	15	5	1368	2023	MDPI	Nomicisio, Cristian; Ruggeri, Marco; Bianchi, Eleonora; Vigani, Barbara; Valentino, Caterina; Aguzzi, Carola; Viseras, Cesar; Rossi, Silvia; Sandri, Giuseppina;	Natural and Synthetic Clay Minerals in the Pharmaceutical and Biomedical Fields	Pharmaceutics	15	5
Mahdavinia, Gholam Reza; Soleymani, Moslem; Sabzi, Mohammad; Azimi, Hamidreza; Atlasi, Ziba;	Novel magnetic polyvinyl alcohol/laponite RD nanocomposite hydrogels for efficient removal of methylene blue	Journal of Environmental Chemical Engineering	5	3	2617-2630	2017	Elsevier	Mahdavinia, Gholam Reza; Soleymani, Moslem; Sabzi, Mohammad; Azimi, Hamidreza; Atlasi, Ziba;	Novel magnetic polyvinyl alcohol/laponite RD nanocomposite hydrogels for efficient removal of methylene blue	Journal of Environmental Chemical Engineering	5	3	2617-2630	2017	Elsevier	Mahdavinia, Gholam Reza; Soleymani, Moslem; Sabzi, Mohammad; Azimi, Hamidreza; Atlasi, Ziba;	Novel magnetic polyvinyl alcohol/laponite RD nanocomposite hydrogels for efficient removal of methylene blue	Journal of Environmental Chemical Engineering	5	3
J	One-Step Fabrication of Biocompatible Multifaceted Nanocomposite Gels and Nanolayers				Topuz, Fuat; Bartneck, Matthias; Pan, Yu; Tacke, Frank				BIOMACROMOLECULES
27977144	One-Step Fabrication of Biocompatible Multifaceted Nanocomposite Gels and Nanolayers	Topuz F, Bartneck M, Pan Y, Tacke F.	Biomacromolecules. 2017 Feb 13;18(2):386-397. doi: 10.1021/acs.biomac.6b01483. Epub 2017 Jan 3.	Topuz F	Biomacromolecules	2017	2016/12/16			10.1021/acs.biomac.6b01483	27977144	One-Step Fabrication of Biocompatible Multifaceted Nanocomposite Gels and Nanolayers	Topuz F, Bartneck M, Pan Y, Tacke F.	Biomacromolecules. 2017 Feb 13;18(2):386-397. doi: 10.1021/acs.biomac.6b01483. Epub 2017 Jan 3.	Topuz F	Biomacromolecules	2017	2016/12/16
Cidonio, Gianluca; Alcala-Orozco, Cesar R; Lim, Khoon S; Glinka, Michael; Mutreja, Isha; Kim, Yang-Hee; Dawson, Jonathan I; Woodfield, Tim BF; Oreffo, Richard OC;	Osteogenic and angiogenic tissue formation in high fidelity nanocomposite Laponite-gelatin bioinks	Biofabrication	11	3	35027	2019	IOP Publishing	Cidonio, Gianluca; Alcala-Orozco, Cesar R; Lim, Khoon S; Glinka, Michael; Mutreja, Isha; Kim, Yang-Hee; Dawson, Jonathan I; Woodfield, Tim BF; Oreffo, Richard OC;	Osteogenic and angiogenic tissue formation in high fidelity nanocomposite Laponite-gelatin bioinks	Biofabrication	11	3	35027	2019	IOP Publishing	Cidonio, Gianluca; Alcala-Orozco, Cesar R; Lim, Khoon S; Glinka, Michael; Mutreja, Isha; Kim, Yang-Hee; Dawson, Jonathan I; Woodfield, Tim BF; Oreffo, Richard OC;	Osteogenic and angiogenic tissue formation in high fidelity nanocomposite Laponite-gelatin bioinks	Biofabrication	11	3
J	PEG/clay nanocomposite hydrogel: a mechanically robust tissue engineering scaffold				Chang, Chien-Wen; van Spreeuwel, Ariane; Zhang, Chao; Varghese, Shyni				SOFT MATTER
Heragh, Bagher Kazemi; Taherinezhad, Hakimeh; Mahdavinia, Gholam Reza; Javanshir, Shahrzad; Labib, Parisa; Ghasemsolb, Sara;	pH-responsive co-delivery of doxorubicin and saffron via cross-linked chitosan/laponite RD nanoparticles for enhanced-chemotherapy	Materials Today Communications	34		104956	2023	Elsevier	Heragh, Bagher Kazemi; Taherinezhad, Hakimeh; Mahdavinia, Gholam Reza; Javanshir, Shahrzad; Labib, Parisa; Ghasemsolb, Sara;	pH-responsive co-delivery of doxorubicin and saffron via cross-linked chitosan/laponite RD nanoparticles for enhanced-chemotherapy	Materials Today Communications	34		104956	2023	Elsevier	Heragh, Bagher Kazemi; Taherinezhad, Hakimeh; Mahdavinia, Gholam Reza; Javanshir, Shahrzad; Labib, Parisa; Ghasemsolb, Sara;	pH-responsive co-delivery of doxorubicin and saffron via cross-linked chitosan/laponite RD nanoparticles for enhanced-chemotherapy	Materials Today Communications	34
Gonçalves, Mara; Figueira, Priscilla; Maciel, Dina; Rodrigues, João; Qu, Xue; Liu, Changsheng; Tomás, Helena; Li, Yulin;	pH-sensitive Laponite®/doxorubicin/alginate nanohybrids with improved anticancer efficacy	Acta biomaterialia	10	1	300-307	2014	Elsevier	Gonçalves, Mara; Figueira, Priscilla; Maciel, Dina; Rodrigues, João; Qu, Xue; Liu, Changsheng; Tomás, Helena; Li, Yulin;	pH-sensitive Laponite®/doxorubicin/alginate nanohybrids with improved anticancer efficacy	Acta biomaterialia	10	1	300-307	2014	Elsevier	Gonçalves, Mara; Figueira, Priscilla; Maciel, Dina; Rodrigues, João; Qu, Xue; Liu, Changsheng; Tomás, Helena; Li, Yulin;	pH-sensitive Laponite®/doxorubicin/alginate nanohybrids with improved anticancer efficacy	Acta biomaterialia	10	1
J	Physically Crosslinked Nanocomposites from Silicate-Crosslinked PEO: Mechanical Properties and Osteogenic Differentiation of Human Mesenchymal Stem Cells				Gaharwar, Akhilesh K.; Kishore, Vipuil; Rivera, Christian; Bullock, Whitney; Wu, Chia-Jung; Akkus, Ozan; Schmidt, Gudrun				MACROMOLECULAR BIOSCIENCE
Ji, Ding-Kun; Ménard-Moyon, Cécilia; Bianco, Alberto;	Physically-triggered nanosystems based on two-dimensional materials for cancer theranostics	Advanced Drug Delivery Reviews	138		211-232	2019	Elsevier	Ji, Ding-Kun; Ménard-Moyon, Cécilia; Bianco, Alberto;	Physically-triggered nanosystems based on two-dimensional materials for cancer theranostics	Advanced Drug Delivery Reviews	138		211-232	2019	Elsevier	Ji, Ding-Kun; Ménard-Moyon, Cécilia; Bianco, Alberto;	Physically-triggered nanosystems based on two-dimensional materials for cancer theranostics	Advanced Drug Delivery Reviews	138
J	Physico-Chemical Properties of Laponite & REG;/Polyethylene-oxide Based Composites				Lysenkov, Eduard; Klepko, Valery; Bulavin, Leonid; Lebovka, Nikolai				CHEMICAL RECORD
37387571	Physico-Chemical Properties of Laponite®/Polyethylene-oxide Based Composites	Lysenkov E, Klepko V, Bulavin L, Lebovka N.	Chem Rec. 2023 Jun 30:e202300166. doi: 10.1002/tcr.202300166. Online ahead of print.	Lysenkov E	Chem Rec	2023	2023/06/30			10.1002/tcr.202300166	37387571	Physico-Chemical Properties of Laponite®/Polyethylene-oxide Based Composites	Lysenkov E, Klepko V, Bulavin L, Lebovka N.	Chem Rec. 2023 Jun 30:e202300166. doi: 10.1002/tcr.202300166. Online ahead of print.	Lysenkov E	Chem Rec	2023	2023/06/30
Lysenkov, Eduard; Klepko, Valery; Bulavin, Leonid; Lebovka, Nikolai;	Physico‐Chemical Properties of Laponite®/Polyethylene‐oxide Based Composites	The Chemical Record			e202300166	2023	Wiley Online Library	Lysenkov, Eduard; Klepko, Valery; Bulavin, Leonid; Lebovka, Nikolai;	Physico‐Chemical Properties of Laponite®/Polyethylene‐oxide Based Composites	The Chemical Record			e202300166	2023	Wiley Online Library	Lysenkov, Eduard; Klepko, Valery; Bulavin, Leonid; Lebovka, Nikolai;	Physico‐Chemical Properties of Laponite®/Polyethylene‐oxide Based Composites	The Chemical Record
J	Physico-chemical, mechanical and cytotoxicity characterizations of Laponite (R)/alginate nanocomposite				Ghadiri, M.; Chrzanowski, W.; Lee, W. H.; Fathi, A.; Dehghani, F.; Rohanizadeh, R.				APPLIED CLAY SCIENCE
Akbar, Samina; Anwar, Aneela; Ayish, Abdullah; Elliott, Joanne M; Squires, Adam M;	Phytantriol based smart nano-carriers for drug delivery applications	European Journal of Pharmaceutical Sciences	101		31-42	2017	Elsevier	Akbar, Samina; Anwar, Aneela; Ayish, Abdullah; Elliott, Joanne M; Squires, Adam M;	Phytantriol based smart nano-carriers for drug delivery applications	European Journal of Pharmaceutical Sciences	101		31-42	2017	Elsevier	Akbar, Samina; Anwar, Aneela; Ayish, Abdullah; Elliott, Joanne M; Squires, Adam M;	Phytantriol based smart nano-carriers for drug delivery applications	European Journal of Pharmaceutical Sciences	101
J	Poly(N-vinylpyrrolidone)-Laponite XLG Nanocomposite Hydrogels: Characterization, Properties and Comparison with Divinyl Monomer-Crosslinked Hydrogels				Podaru, Ionela Alice; Stanescu, Paul O.; Ginghin, Raluca; Stoleriu, Stefania; Tric, Bogdan; Somoghi, Raluca; Teodorescu, Mircea				POLYMERS
36236165	Poly(N-vinylpyrrolidone)-Laponite XLG Nanocomposite Hydrogels: Characterization, Properties and Comparison with Divinyl Monomer-Crosslinked Hydrogels	Podaru IA, Stănescu PO, Ginghină R, Stoleriu Ş, Trică B, Şomoghi R, Teodorescu M.	Polymers (Basel). 2022 Oct 8;14(19):4216. doi: 10.3390/polym14194216.	Podaru IA	Polymers (Basel)	2022	2022/10/14	PMC9571604		10.3390/polym14194216	36236165	Poly(N-vinylpyrrolidone)-Laponite XLG Nanocomposite Hydrogels: Characterization, Properties and Comparison with Divinyl Monomer-Crosslinked Hydrogels	Podaru IA, Stănescu PO, Ginghină R, Stoleriu Ş, Trică B, Şomoghi R, Teodorescu M.	Polymers (Basel). 2022 Oct 8;14(19):4216. doi: 10.3390/polym14194216.	Podaru IA	Polymers (Basel)	2022	2022/10/14	PMC9571604
27037779	Polycaprolactone-laponite composite scaffold releasing strontium ranelate for bone tissue engineering applications	Nair BP, Sindhu M, Nair PD.	Colloids Surf B Biointerfaces. 2016 Jul 1;143:423-430. doi: 10.1016/j.colsurfb.2016.03.033. Epub 2016 Mar 15.	Nair BP	Colloids Surf B Biointerfaces	2016	2016/04/03			10.1016/j.colsurfb.2016.03.033	27037779	Polycaprolactone-laponite composite scaffold releasing strontium ranelate for bone tissue engineering applications	Nair BP, Sindhu M, Nair PD.	Colloids Surf B Biointerfaces. 2016 Jul 1;143:423-430. doi: 10.1016/j.colsurfb.2016.03.033. Epub 2016 Mar 15.	Nair BP	Colloids Surf B Biointerfaces	2016	2016/04/03
Mishra, Shivani Bhardwaj; Mishra, Ajay Kumar;	Polymeric hydrogels: A review of recent developments	Polymeric hydrogels as smart biomaterials			1-17	2016	Springer	Mishra, Shivani Bhardwaj; Mishra, Ajay Kumar;	Polymeric hydrogels: A review of recent developments	Polymeric hydrogels as smart biomaterials			1-17	2016	Springer	Mishra, Shivani Bhardwaj; Mishra, Ajay Kumar;	Polymeric hydrogels: A review of recent developments	Polymeric hydrogels as smart biomaterials
Wu, David T; Munguia-Lopez, Jose G; Cho, Ye Won; Ma, Xiaolu; Song, Vivian; Zhu, Zhiyue; Tran, Simon D;	Polymeric scaffolds for dental, oral, and craniofacial regenerative medicine	Molecules	26	22	7043	2021	MDPI	Wu, David T; Munguia-Lopez, Jose G; Cho, Ye Won; Ma, Xiaolu; Song, Vivian; Zhu, Zhiyue; Tran, Simon D;	Polymeric scaffolds for dental, oral, and craniofacial regenerative medicine	Molecules	26	22	7043	2021	MDPI	Wu, David T; Munguia-Lopez, Jose G; Cho, Ye Won; Ma, Xiaolu; Song, Vivian; Zhu, Zhiyue; Tran, Simon D;	Polymeric scaffolds for dental, oral, and craniofacial regenerative medicine	Molecules	26	22
Yadav, Harsh; Agrawal, Reshu; Panday, Anupama; Patel, Jwala; Maiti, Sabyasachi;	Polysaccharide-silicate composite hydrogels: Review on synthesis and drug delivery credentials	Journal of Drug Delivery Science and Technology			103573	2022	Elsevier	Yadav, Harsh; Agrawal, Reshu; Panday, Anupama; Patel, Jwala; Maiti, Sabyasachi;	Polysaccharide-silicate composite hydrogels: Review on synthesis and drug delivery credentials	Journal of Drug Delivery Science and Technology			103573	2022	Elsevier	Yadav, Harsh; Agrawal, Reshu; Panday, Anupama; Patel, Jwala; Maiti, Sabyasachi;	Polysaccharide-silicate composite hydrogels: Review on synthesis and drug delivery credentials	Journal of Drug Delivery Science and Technology
C	Preparation of Polymer/Clay Nanocomposite Hydrogel and Its Bio-application as Barrier Materials			Donghua University	Jiang Yongmei; Chen Minjie; Liu Yang; Yang Chi; Zhu Meifang				PROCEEDINGS OF THE FIBER SOCIETY 2009 SPRING CONFERENCE, VOLS I AND II					Spring Conference of the Fiber-Society	MAY 27-29, 2009	Donghua Univ, Shanghai, PEOPLES R CHINA	Fiber Soc,DU, Coll Textiles,Key Lab Textiles Sci & Technol, Minist Educ,Engn Res Ctr Ind Textiles, Minist Educ,State Key Lab Modificat Chem Fibers,Key Lab Sci & Technol Eco Textiles, Minist Educ,Natl Engn Res Ctr Dyeing & Finishing Textiles	Donghua Univ
28866170	Printability study of hydrogel solution extrusion in nanoclay yield-stress bath during printing-then-gelation biofabrication	Jin Y, Chai W, Huang Y.	Mater Sci Eng C Mater Biol Appl. 2017 Nov 1;80:313-325. doi: 10.1016/j.msec.2017.05.144. Epub 2017 Jun 1.	Jin Y	Mater Sci Eng C Mater Biol Appl	2017	2017/09/04			10.1016/j.msec.2017.05.144	28866170	Printability study of hydrogel solution extrusion in nanoclay yield-stress bath during printing-then-gelation biofabrication	Jin Y, Chai W, Huang Y.	Mater Sci Eng C Mater Biol Appl. 2017 Nov 1;80:313-325. doi: 10.1016/j.msec.2017.05.144. Epub 2017 Jun 1.	Jin Y	Mater Sci Eng C Mater Biol Appl	2017	2017/09/04
Du, Chengcheng; Huang, Wei;	Progress and prospects of nanocomposite hydrogels in bone tissue engineering	Nanocomposites	8	1	102-124	2022	Taylor & Francis	Du, Chengcheng; Huang, Wei;	Progress and prospects of nanocomposite hydrogels in bone tissue engineering	Nanocomposites	8	1	102-124	2022	Taylor & Francis	Du, Chengcheng; Huang, Wei;	Progress and prospects of nanocomposite hydrogels in bone tissue engineering	Nanocomposites	8	1
Erezuma, Itsasne; Lukin, Izeia; Desimone, Martin; Zhang, Yu Shrike; Dolatshahi-Pirouz, Alireza; Orive, Gorka;	Progress in self-healing hydrogels and their applications in bone tissue engineering	Biomaterials Advances			213274	2022	Elsevier	Erezuma, Itsasne; Lukin, Izeia; Desimone, Martin; Zhang, Yu Shrike; Dolatshahi-Pirouz, Alireza; Orive, Gorka;	Progress in self-healing hydrogels and their applications in bone tissue engineering	Biomaterials Advances			213274	2022	Elsevier	Erezuma, Itsasne; Lukin, Izeia; Desimone, Martin; Zhang, Yu Shrike; Dolatshahi-Pirouz, Alireza; Orive, Gorka;	Progress in self-healing hydrogels and their applications in bone tissue engineering	Biomaterials Advances
36640523	Progress in self-healing hydrogels and their applications in bone tissue engineering	Erezuma I, Lukin I, Desimone M, Zhang YS, Dolatshahi-Pirouz A, Orive G.	Biomater Adv. 2023 Mar;146:213274. doi: 10.1016/j.bioadv.2022.213274. Epub 2022 Dec 30.	Erezuma I	Biomater Adv	2023	2023/01/14			10.1016/j.bioadv.2022.213274	36640523	Progress in self-healing hydrogels and their applications in bone tissue engineering	Erezuma I, Lukin I, Desimone M, Zhang YS, Dolatshahi-Pirouz A, Orive G.	Biomater Adv. 2023 Mar;146:213274. doi: 10.1016/j.bioadv.2022.213274. Epub 2022 Dec 30.	Erezuma I	Biomater Adv	2023	2023/01/14
Sagar, Prem; Kumar, Gitesh; Handa, Amit;	Progressive use of nanocomposite hydrogels materials for regeneration of damaged cartilage and their tribological mechanical properties	Proceedings of the Institution of Mechanical Engineers, Part N: Journal of Nanomaterials, Nanoengineering and Nanosystems			23977914231151487	2023	SAGE Publications Sage UK: London, England	Sagar, Prem; Kumar, Gitesh; Handa, Amit;	Progressive use of nanocomposite hydrogels materials for regeneration of damaged cartilage and their tribological mechanical properties	Proceedings of the Institution of Mechanical Engineers, Part N: Journal of Nanomaterials, Nanoengineering and Nanosystems			23977914231151487	2023	SAGE Publications Sage UK: London, England	Sagar, Prem; Kumar, Gitesh; Handa, Amit;	Progressive use of nanocomposite hydrogels materials for regeneration of damaged cartilage and their tribological mechanical properties	Proceedings of the Institution of Mechanical Engineers, Part N: Journal of Nanomaterials, Nanoengineering and Nanosystems
J	Reaching Biocompatibility with Nanoclays: Eliminating the Cytotoxicity of Ir(III) Complexes				Gruner, Malte C.; Zanoni, Kassio P. S.; Borgognoni, Camila F.; Melo, Cristiane C.; Zucolotto, Valtencir; de Camargo, Andrea S. S.				ACS APPLIED MATERIALS & INTERFACES
30063820	Reaching Biocompatibility with Nanoclays: Eliminating the Cytotoxicity of Ir(III) Complexes	Grüner MC, Zanoni KPS, Borgognoni CF, Melo CC, Zucolotto V, de Camargo ASS.	ACS Appl Mater Interfaces. 2018 Aug 15;10(32):26830-26834. doi: 10.1021/acsami.8b10842. Epub 2018 Aug 3.	Grüner MC	ACS Appl Mater Interfaces	2018	2018/08/01			10.1021/acsami.8b10842	30063820	Reaching Biocompatibility with Nanoclays: Eliminating the Cytotoxicity of Ir(III) Complexes	Grüner MC, Zanoni KPS, Borgognoni CF, Melo CC, Zucolotto V, de Camargo ASS.	ACS Appl Mater Interfaces. 2018 Aug 15;10(32):26830-26834. doi: 10.1021/acsami.8b10842. Epub 2018 Aug 3.	Grüner MC	ACS Appl Mater Interfaces	2018	2018/08/01
Xu, Cancan; Dai, Guohao; Hong, Yi;	Recent advances in high-strength and elastic hydrogels for 3D printing in biomedical applications	Acta biomaterialia	95		50-59	2019	Elsevier	Xu, Cancan; Dai, Guohao; Hong, Yi;	Recent advances in high-strength and elastic hydrogels for 3D printing in biomedical applications	Acta biomaterialia	95		50-59	2019	Elsevier	Xu, Cancan; Dai, Guohao; Hong, Yi;	Recent advances in high-strength and elastic hydrogels for 3D printing in biomedical applications	Acta biomaterialia	95
Rahmani Del Bakhshayesh, Azizeh; Saghebasl, Solmaz; Asadi, Nahideh; Kashani, Elmira; Mehdipour, Ahmad; Nezami Asl, Amir; Akbarzadeh, Abolfazl;	Recent advances in nano‐scaffolds for tissue engineering applications: Toward natural therapeutics	Wiley Interdisciplinary Reviews: Nanomedicine and Nanobiotechnology			e1882	2023	Wiley Online Library	Rahmani Del Bakhshayesh, Azizeh; Saghebasl, Solmaz; Asadi, Nahideh; Kashani, Elmira; Mehdipour, Ahmad; Nezami Asl, Amir; Akbarzadeh, Abolfazl;	Recent advances in nano‐scaffolds for tissue engineering applications: Toward natural therapeutics	Wiley Interdisciplinary Reviews: Nanomedicine and Nanobiotechnology			e1882	2023	Wiley Online Library	Rahmani Del Bakhshayesh, Azizeh; Saghebasl, Solmaz; Asadi, Nahideh; Kashani, Elmira; Mehdipour, Ahmad; Nezami Asl, Amir; Akbarzadeh, Abolfazl;	Recent advances in nano‐scaffolds for tissue engineering applications: Toward natural therapeutics	Wiley Interdisciplinary Reviews: Nanomedicine and Nanobiotechnology
33596293	Recent advances in the design of inorganic and nano-clay particles for the treatment of brain disorders	Persano F, Batasheva S, Fakhrullina G, Gigli G, Leporatti S, Fakhrullin R.	J Mater Chem B. 2021 Mar 28;9(12):2756-2784. doi: 10.1039/d0tb02957b. Epub 2021 Feb 17.	Persano F	J Mater Chem B	2021	2021/02/17			10.1039/d0tb02957b	33596293	Recent advances in the design of inorganic and nano-clay particles for the treatment of brain disorders	Persano F, Batasheva S, Fakhrullina G, Gigli G, Leporatti S, Fakhrullin R.	J Mater Chem B. 2021 Mar 28;9(12):2756-2784. doi: 10.1039/d0tb02957b. Epub 2021 Feb 17.	Persano F	J Mater Chem B	2021	2021/02/17
Askari, Mohsen; Naniz, Moqaddaseh Afzali; Kouhi, Monireh; Saberi, Azadeh; Zolfagharian, Ali; Bodaghi, Mahdi;	Recent progress in extrusion 3D bioprinting of hydrogel biomaterials for tissue regeneration: a comprehensive review with focus on advanced fabrication techniques	Biomaterials science	9	3	535-573	2021	Royal Society of Chemistry	Askari, Mohsen; Naniz, Moqaddaseh Afzali; Kouhi, Monireh; Saberi, Azadeh; Zolfagharian, Ali; Bodaghi, Mahdi;	Recent progress in extrusion 3D bioprinting of hydrogel biomaterials for tissue regeneration: a comprehensive review with focus on advanced fabrication techniques	Biomaterials science	9	3	535-573	2021	Royal Society of Chemistry	Askari, Mohsen; Naniz, Moqaddaseh Afzali; Kouhi, Monireh; Saberi, Azadeh; Zolfagharian, Ali; Bodaghi, Mahdi;	Recent progress in extrusion 3D bioprinting of hydrogel biomaterials for tissue regeneration: a comprehensive review with focus on advanced fabrication techniques	Biomaterials science	9	3
Wang, Yige; Li, Peng; Wang, Shufang; Li, Huanrong;	Recent progress in luminescent materials based on lanthanide complexes intercalated synthetic clays	Journal of Rare Earths	37	5	451-467	2019	Elsevier	Wang, Yige; Li, Peng; Wang, Shufang; Li, Huanrong;	Recent progress in luminescent materials based on lanthanide complexes intercalated synthetic clays	Journal of Rare Earths	37	5	451-467	2019	Elsevier	Wang, Yige; Li, Peng; Wang, Shufang; Li, Huanrong;	Recent progress in luminescent materials based on lanthanide complexes intercalated synthetic clays	Journal of Rare Earths	37	5
Pei, Xinjie; Wang, Jintao; Cong, Yang; Fu, Jun;	Recent progress in polymer hydrogel bioadhesives	Journal of Polymer Science	59	13	1312-1337	2021	Wiley Online Library	Pei, Xinjie; Wang, Jintao; Cong, Yang; Fu, Jun;	Recent progress in polymer hydrogel bioadhesives	Journal of Polymer Science	59	13	1312-1337	2021	Wiley Online Library	Pei, Xinjie; Wang, Jintao; Cong, Yang; Fu, Jun;	Recent progress in polymer hydrogel bioadhesives	Journal of Polymer Science	59	13
Yu, Xuepeng; Chen, Long; Jin, Zhengyu; Jiao, Aiquan;	Research progress of starch-based biodegradable materials: A review	Journal of Materials Science	56		11187-11208	2021	Springer	Yu, Xuepeng; Chen, Long; Jin, Zhengyu; Jiao, Aiquan;	Research progress of starch-based biodegradable materials: A review	Journal of Materials Science	56		11187-11208	2021	Springer	Yu, Xuepeng; Chen, Long; Jin, Zhengyu; Jiao, Aiquan;	Research progress of starch-based biodegradable materials: A review	Journal of Materials Science	56
Han, Xiaying; Xu, Houshi; Che, Lingbin; Sha, Dongyong; Huang, Chaojun; Meng, Tong; Song, Dianwen;	Retracted: application of inorganic nanocomposite hydrogels in bone tissue engineering	Iscience	23	12		2020	Elsevier	Han, Xiaying; Xu, Houshi; Che, Lingbin; Sha, Dongyong; Huang, Chaojun; Meng, Tong; Song, Dianwen;	Retracted: application of inorganic nanocomposite hydrogels in bone tissue engineering	Iscience	23	12		2020	Elsevier	Han, Xiaying; Xu, Houshi; Che, Lingbin; Sha, Dongyong; Huang, Chaojun; Meng, Tong; Song, Dianwen;	Retracted: application of inorganic nanocomposite hydrogels in bone tissue engineering	Iscience	23	12
Li, Huijun; Tan, Cavin; Li, Lin;	Review of 3D printable hydrogels and constructs	Materials & Design	159		20-38	2018	Elsevier	Li, Huijun; Tan, Cavin; Li, Lin;	Review of 3D printable hydrogels and constructs	Materials & Design	159		20-38	2018	Elsevier	Li, Huijun; Tan, Cavin; Li, Lin;	Review of 3D printable hydrogels and constructs	Materials & Design	159
Fang, Wenzhuo; Yang, Ming; Liu, Meng; Jin, Yangwang; Wang, Yuhui; Yang, Ranxing; Wang, Ying; Zhang, Kaile; Fu, Qiang;	Review on Additives in Hydrogels for 3D Bioprinting of Regenerative Medicine: From Mechanism to Methodology	Pharmaceutics	15	6	1700	2023	MDPI	Fang, Wenzhuo; Yang, Ming; Liu, Meng; Jin, Yangwang; Wang, Yuhui; Yang, Ranxing; Wang, Ying; Zhang, Kaile; Fu, Qiang;	Review on Additives in Hydrogels for 3D Bioprinting of Regenerative Medicine: From Mechanism to Methodology	Pharmaceutics	15	6	1700	2023	MDPI	Fang, Wenzhuo; Yang, Ming; Liu, Meng; Jin, Yangwang; Wang, Yuhui; Yang, Ranxing; Wang, Ying; Zhang, Kaile; Fu, Qiang;	Review on Additives in Hydrogels for 3D Bioprinting of Regenerative Medicine: From Mechanism to Methodology	Pharmaceutics	15	6
Shah, Pinky; Chandra, Sudeshna;	Review on emergence of nanomaterial coatings in bio-engineered cardiovascular stents	Journal of Drug Delivery Science and Technology	70		103224	2022	Elsevier	Shah, Pinky; Chandra, Sudeshna;	Review on emergence of nanomaterial coatings in bio-engineered cardiovascular stents	Journal of Drug Delivery Science and Technology	70		103224	2022	Elsevier	Shah, Pinky; Chandra, Sudeshna;	Review on emergence of nanomaterial coatings in bio-engineered cardiovascular stents	Journal of Drug Delivery Science and Technology	70
32475587	Rheology of aqueous dispersions of Laponite and TEMPO-oxidized nanofibrillated cellulose	Šebenik U, Lapasin R, Krajnc M.	Carbohydr Polym. 2020 Jul 15;240:116330. doi: 10.1016/j.carbpol.2020.116330. Epub 2020 Apr 21.	Šebenik U	Carbohydr Polym	2020	2020/06/02			10.1016/j.carbpol.2020.116330	32475587	Rheology of aqueous dispersions of Laponite and TEMPO-oxidized nanofibrillated cellulose	Šebenik U, Lapasin R, Krajnc M.	Carbohydr Polym. 2020 Jul 15;240:116330. doi: 10.1016/j.carbpol.2020.116330. Epub 2020 Apr 21.	Šebenik U	Carbohydr Polym	2020	2020/06/02
J	Rheology of Laponite-scleroglucan hydrogels				Lapasin, R.; Abrami, M.; Grassi, M.; Sebenik, U.				CARBOHYDRATE POLYMERS
J	Silicate-Based Electro-Conductive Inks for Printing Soft Electronics and Tissue Engineering				Gharaie, Sadaf Samimi; Seyfoori, Amir; Jush, Bardia Khun; Zhou, Xiong; Pagan, Erik; Godau, Brent; Akbari, Mohsen				GELS
34940299	Silicate-Based Electro-Conductive Inks for Printing Soft Electronics and Tissue Engineering	Samimi Gharaie S, Seyfoori A, Khun Jush B, Zhou X, Pagan E, Godau B, Akbari M.	Gels. 2021 Nov 27;7(4):240. doi: 10.3390/gels7040240.	Samimi Gharaie S	Gels	2021	2021/12/23	PMC8702023		10.3390/gels7040240	34940299	Silicate-Based Electro-Conductive Inks for Printing Soft Electronics and Tissue Engineering	Samimi Gharaie S, Seyfoori A, Khun Jush B, Zhou X, Pagan E, Godau B, Akbari M.	Gels. 2021 Nov 27;7(4):240. doi: 10.3390/gels7040240.	Samimi Gharaie S	Gels	2021	2021/12/23	PMC8702023
Tan, Xuan Hao; Liu, Ling; Mitryashkin, Alexander; Wang, Yunyun; Goh, James Cho Hong;	Silk fibroin as a bioink–a thematic review of functionalization strategies for bioprinting applications	ACS Biomaterials Science & Engineering	8	8	3242-3270	2022	ACS Publications	Tan, Xuan Hao; Liu, Ling; Mitryashkin, Alexander; Wang, Yunyun; Goh, James Cho Hong;	Silk fibroin as a bioink–a thematic review of functionalization strategies for bioprinting applications	ACS Biomaterials Science & Engineering	8	8	3242-3270	2022	ACS Publications	Tan, Xuan Hao; Liu, Ling; Mitryashkin, Alexander; Wang, Yunyun; Goh, James Cho Hong;	Silk fibroin as a bioink–a thematic review of functionalization strategies for bioprinting applications	ACS Biomaterials Science & Engineering	8	8
Eslahi, Niloofar; Abdorahim, Marjan; Simchi, Abdolreza;	Smart polymeric hydrogels for cartilage tissue engineering: a review on the chemistry and biological functions	Biomacromolecules	17	11	3441-3463	2016	ACS Publications	Eslahi, Niloofar; Abdorahim, Marjan; Simchi, Abdolreza;	Smart polymeric hydrogels for cartilage tissue engineering: a review on the chemistry and biological functions	Biomacromolecules	17	11	3441-3463	2016	ACS Publications	Eslahi, Niloofar; Abdorahim, Marjan; Simchi, Abdolreza;	Smart polymeric hydrogels for cartilage tissue engineering: a review on the chemistry and biological functions	Biomacromolecules	17	11
Zhang, Bin; Cristescu, Rodica; Chrisey, Douglas B; Narayan, Roger J;	Solvent-based extrusion 3D printing for the fabrication of tissue engineering scaffolds	International journal of bioprinting	6	1		2020	Whioce Publishing Pte. Ltd.	Zhang, Bin; Cristescu, Rodica; Chrisey, Douglas B; Narayan, Roger J;	Solvent-based extrusion 3D printing for the fabrication of tissue engineering scaffolds	International journal of bioprinting	6	1		2020	Whioce Publishing Pte. Ltd.	Zhang, Bin; Cristescu, Rodica; Chrisey, Douglas B; Narayan, Roger J;	Solvent-based extrusion 3D printing for the fabrication of tissue engineering scaffolds	International journal of bioprinting	6	1
Fan, Xuemin; Fang, Shanbao; Chen, Zhixing; Mo, Shuixue;	Status and application prospects of nano-clay Laponite	Chinese Journal of Tissue Engineering Research	25	10	1622	2021		Fan, Xuemin; Fang, Shanbao; Chen, Zhixing; Mo, Shuixue;	Status and application prospects of nano-clay Laponite	Chinese Journal of Tissue Engineering Research	25	10	1622	2021		Fan, Xuemin; Fang, Shanbao; Chen, Zhixing; Mo, Shuixue;	Status and application prospects of nano-clay Laponite	Chinese Journal of Tissue Engineering Research	25	10
J	Strontium functionalized scaffold for bone tissue engineering				Prabha, Rahul D.; Nair, Bindu P.; Ditzel, Nicholas; Kjems, Jorgen; Nair, Prabha D.; Kassem, Moustapha				MATERIALS SCIENCE AND ENGINEERING C-MATERIALS FOR BIOLOGICAL APPLICATIONS
30423735	Strontium functionalized scaffold for bone tissue engineering	Prabha RD, Nair BP, Ditzel N, Kjems J, Nair PD, Kassem M.	Mater Sci Eng C Mater Biol Appl. 2019 Jan 1;94:509-515. doi: 10.1016/j.msec.2018.09.054. Epub 2018 Sep 25.	Prabha RD	Mater Sci Eng C Mater Biol Appl	2019	2018/11/15			10.1016/j.msec.2018.09.054	30423735	Strontium functionalized scaffold for bone tissue engineering	Prabha RD, Nair BP, Ditzel N, Kjems J, Nair PD, Kassem M.	Mater Sci Eng C Mater Biol Appl. 2019 Jan 1;94:509-515. doi: 10.1016/j.msec.2018.09.054. Epub 2018 Sep 25.	Prabha RD	Mater Sci Eng C Mater Biol Appl	2019	2018/11/15
Domeneguetti, Rafael R; Sakai, Vanessa Y; Perotti, Gustavo F; Silva, Isabel C; Tercjak, Agnieszka; Barud, Hernane S; Pavan, Fernando; Constantino, Vera RL; Ribeiro, Sidney J;	Structural and morphological properties of in-situ biosynthesis of biocompatible bacterial cellulose/Laponite nanocomposites	Applied Clay Science	234		106851	2023	Elsevier	Domeneguetti, Rafael R; Sakai, Vanessa Y; Perotti, Gustavo F; Silva, Isabel C; Tercjak, Agnieszka; Barud, Hernane S; Pavan, Fernando; Constantino, Vera RL; Ribeiro, Sidney J;	Structural and morphological properties of in-situ biosynthesis of biocompatible bacterial cellulose/Laponite nanocomposites	Applied Clay Science	234		106851	2023	Elsevier	Domeneguetti, Rafael R; Sakai, Vanessa Y; Perotti, Gustavo F; Silva, Isabel C; Tercjak, Agnieszka; Barud, Hernane S; Pavan, Fernando; Constantino, Vera RL; Ribeiro, Sidney J;	Structural and morphological properties of in-situ biosynthesis of biocompatible bacterial cellulose/Laponite nanocomposites	Applied Clay Science	234
Lapasin, Romano; Grassi, Mario; Abrami, Michela; Šebenik, Urška;	Structural evolution of salt-free aqueous Laponite dispersions: A study based on low-field NMR relaxometry and rheological investigations	Colloids and Surfaces A: Physicochemical and Engineering Aspects	602		125126	2020	Elsevier	Lapasin, Romano; Grassi, Mario; Abrami, Michela; Šebenik, Urška;	Structural evolution of salt-free aqueous Laponite dispersions: A study based on low-field NMR relaxometry and rheological investigations	Colloids and Surfaces A: Physicochemical and Engineering Aspects	602		125126	2020	Elsevier	Lapasin, Romano; Grassi, Mario; Abrami, Michela; Šebenik, Urška;	Structural evolution of salt-free aqueous Laponite dispersions: A study based on low-field NMR relaxometry and rheological investigations	Colloids and Surfaces A: Physicochemical and Engineering Aspects	602
Wan, Chen-rei; Muya, Leroy; Kansara, Viral; Ciulla, Thomas A;	Suprachoroidal delivery of small molecules, nanoparticles, gene and cell therapies for ocular diseases	Pharmaceutics	13	2	288	2021	MDPI	Wan, Chen-rei; Muya, Leroy; Kansara, Viral; Ciulla, Thomas A;	Suprachoroidal delivery of small molecules, nanoparticles, gene and cell therapies for ocular diseases	Pharmaceutics	13	2	288	2021	MDPI	Wan, Chen-rei; Muya, Leroy; Kansara, Viral; Ciulla, Thomas A;	Suprachoroidal delivery of small molecules, nanoparticles, gene and cell therapies for ocular diseases	Pharmaceutics	13	2
J	Synthesis of Injectable Shear-Thinning Biomaterials of Various Compositions of Gelatin and Synthetic Silicate Nanoplatelet				Xue, Chengbin; Xie, Huifang; Eichenbaum, James; Chen, Yi; Wang, Yonggang; van den Dolder, Floor W.; Lee, Junmin; Lee, KangJu; Zhang, Shiming; Sun, Wujin; Sheikhi, Amir; Ahadian, Samad; Ashammakhi, Nureddin; Dokmeci, Mehmet R.; Kim, Han-Jun; Khademhosseini, Ali				BIOTECHNOLOGY JOURNAL
32107862	Synthesis of Injectable Shear-Thinning Biomaterials of Various Compositions of Gelatin and Synthetic Silicate Nanoplatelet	Xue C, Xie H, Eichenbaum J, Chen Y, Wang Y, van den Dolder FW, Lee J, Lee K, Zhang S, Sun W, Sheikhi A, Ahadian S, Ashammakhi N, Dokmeci MR, Kim HJ, Khademhosseini A.	Biotechnol J. 2020 Aug;15(8):e1900456. doi: 10.1002/biot.201900456. Epub 2020 Mar 16.	Xue C	Biotechnol J	2020	2020/02/29	PMC7415533	NIHMS1583100	10.1002/biot.201900456	32107862	Synthesis of Injectable Shear-Thinning Biomaterials of Various Compositions of Gelatin and Synthetic Silicate Nanoplatelet	Xue C, Xie H, Eichenbaum J, Chen Y, Wang Y, van den Dolder FW, Lee J, Lee K, Zhang S, Sun W, Sheikhi A, Ahadian S, Ashammakhi N, Dokmeci MR, Kim HJ, Khademhosseini A.	Biotechnol J. 2020 Aug;15(8):e1900456. doi: 10.1002/biot.201900456. Epub 2020 Mar 16.	Xue C	Biotechnol J	2020	2020/02/29	PMC7415533	NIHMS1583100
Jamróz, Ewelina; Kulawik, Piotr; Kopel, Pavel;	The effect of nanofillers on the functional properties of biopolymer-based films: A review	Polymers	11	4	675	2019	MDPI	Jamróz, Ewelina; Kulawik, Piotr; Kopel, Pavel;	The effect of nanofillers on the functional properties of biopolymer-based films: A review	Polymers	11	4	675	2019	MDPI	Jamróz, Ewelina; Kulawik, Piotr; Kopel, Pavel;	The effect of nanofillers on the functional properties of biopolymer-based films: A review	Polymers	11	4
Kharaghani, Davood; Kaffashsaei, Elmira; Haider, Md Kaiser; Kim, Ick Soo;	The Effect of Polymeric Nanofibers Used for 3D-Printed Scaffolds on Cellular Activity in Tissue Engineering: A Review	International Journal of Molecular Sciences	24	11	9464	2023	MDPI	Kharaghani, Davood; Kaffashsaei, Elmira; Haider, Md Kaiser; Kim, Ick Soo;	The Effect of Polymeric Nanofibers Used for 3D-Printed Scaffolds on Cellular Activity in Tissue Engineering: A Review	International Journal of Molecular Sciences	24	11	9464	2023	MDPI	Kharaghani, Davood; Kaffashsaei, Elmira; Haider, Md Kaiser; Kim, Ick Soo;	The Effect of Polymeric Nanofibers Used for 3D-Printed Scaffolds on Cellular Activity in Tissue Engineering: A Review	International Journal of Molecular Sciences	24	11
Md Dali, Siti Sarah; Wong, Sok Kuan; Chin, Kok-Yong; Ahmad, Fairus;	The osteogenic properties of calcium phosphate cement doped with synthetic materials: A structured narrative review of preclinical evidence	International journal of molecular sciences	24	8	7161	2023	MDPI	Md Dali, Siti Sarah; Wong, Sok Kuan; Chin, Kok-Yong; Ahmad, Fairus;	The osteogenic properties of calcium phosphate cement doped with synthetic materials: A structured narrative review of preclinical evidence	International journal of molecular sciences	24	8	7161	2023	MDPI	Md Dali, Siti Sarah; Wong, Sok Kuan; Chin, Kok-Yong; Ahmad, Fairus;	The osteogenic properties of calcium phosphate cement doped with synthetic materials: A structured narrative review of preclinical evidence	International journal of molecular sciences	24	8
Nordin, Abu Hassan; Ahmad, Zuliahani; Husna, Siti Muhamad Nur; Ilyas, Rushdan Ahmad; Azemi, Ahmad Khusairi; Ismail, Noraznawati; Nordin, Muhammad Luqman; Ngadi, Norzita; Siti, Nordin Hawa; Nabgan, Walid;	The State of the Art of Natural Polymer Functionalized Fe3O4 Magnetic Nanoparticle Composites for Drug Delivery Applications: A Review	Gels	9	2	121	2023	MDPI	Nordin, Abu Hassan; Ahmad, Zuliahani; Husna, Siti Muhamad Nur; Ilyas, Rushdan Ahmad; Azemi, Ahmad Khusairi; Ismail, Noraznawati; Nordin, Muhammad Luqman; Ngadi, Norzita; Siti, Nordin Hawa; Nabgan, Walid;	The State of the Art of Natural Polymer Functionalized Fe3O4 Magnetic Nanoparticle Composites for Drug Delivery Applications: A Review	Gels	9	2	121	2023	MDPI	Nordin, Abu Hassan; Ahmad, Zuliahani; Husna, Siti Muhamad Nur; Ilyas, Rushdan Ahmad; Azemi, Ahmad Khusairi; Ismail, Noraznawati; Nordin, Muhammad Luqman; Ngadi, Norzita; Siti, Nordin Hawa; Nabgan, Walid;	The State of the Art of Natural Polymer Functionalized Fe3O4 Magnetic Nanoparticle Composites for Drug Delivery Applications: A Review	Gels	9	2
J	The use of a laponite dispersion to increase the hydrophilicity of cobalt-ferrite magnetic nanoparticles				Aguiar, A. S.; Michels, L.; Silva, F. G.; Kern, C.; Gomide, G.; Ferreira, C. M.; Depeyrot, J.; Aquino, R.; da Silva, G. J.				APPLIED CLAY SCIENCE
30960234	Thermo-Responsive Nanocomposite Hydrogels Based on PEG-b-PLGA Diblock Copolymer and Laponite	Maeda T, Kitagawa M, Hotta A, Koizumi S.	Polymers (Basel). 2019 Feb 2;11(2):250. doi: 10.3390/polym11020250.	Maeda T	Polymers (Basel)	2019	2019/04/10	PMC6419014		10.3390/polym11020250	30960234	Thermo-Responsive Nanocomposite Hydrogels Based on PEG-b-PLGA Diblock Copolymer and Laponite	Maeda T, Kitagawa M, Hotta A, Koizumi S.	Polymers (Basel). 2019 Feb 2;11(2):250. doi: 10.3390/polym11020250.	Maeda T	Polymers (Basel)	2019	2019/04/10	PMC6419014
J	Thermoresponsive hydrogels physically crosslinked with magnetically modified LAPONITE (R) nanoparticles				Goncharuk, Olena; Samchenko, Yurii; Kernosenko, Liudmyla; Korotych, Olena; Poltoratska, Tetiana; Pasmurtseva, Natalia; Oranska, Olena; Sternik, Dariusz; Mamyshev, Igor				SOFT MATTER
32519723	Thermoresponsive hydrogels physically crosslinked with magnetically modified LAPONITE® nanoparticles	Goncharuk O, Samchenko Y, Kernosenko L, Korotych O, Poltoratska T, Pasmurtseva N, Oranska O, Sternik D, Mamyshev I.	Soft Matter. 2020 Jun 24;16(24):5689-5701. doi: 10.1039/d0sm00929f.	Goncharuk O	Soft Matter	2020	2020/06/11			10.1039/d0sm00929f	32519723	Thermoresponsive hydrogels physically crosslinked with magnetically modified LAPONITE® nanoparticles	Goncharuk O, Samchenko Y, Kernosenko L, Korotych O, Poltoratska T, Pasmurtseva N, Oranska O, Sternik D, Mamyshev I.	Soft Matter. 2020 Jun 24;16(24):5689-5701. doi: 10.1039/d0sm00929f.	Goncharuk O	Soft Matter	2020	2020/06/11
21839864	Transparent, elastomeric and tough hydrogels from poly(ethylene glycol) and silicate nanoparticles	Gaharwar AK, Rivera CP, Wu CJ, Schmidt G.	Acta Biomater. 2011 Dec;7(12):4139-48. doi: 10.1016/j.actbio.2011.07.023. Epub 2011 Jul 30.	Gaharwar AK	Acta Biomater	2011	2011/08/16			10.1016/j.actbio.2011.07.023	21839864	Transparent, elastomeric and tough hydrogels from poly(ethylene glycol) and silicate nanoparticles	Gaharwar AK, Rivera CP, Wu CJ, Schmidt G.	Acta Biomater. 2011 Dec;7(12):4139-48. doi: 10.1016/j.actbio.2011.07.023. Epub 2011 Jul 30.	Gaharwar AK	Acta Biomater	2011	2011/08/16
Aldana, Ana A; Houben, Sofie; Moroni, Lorenzo; Baker, Matthew B; Pitet, Louis M;	Trends in double networks as bioprintable and injectable hydrogel scaffolds for tissue regeneration	ACS Biomaterials Science & Engineering	7	9	4077-4101	2021	ACS Publications	Aldana, Ana A; Houben, Sofie; Moroni, Lorenzo; Baker, Matthew B; Pitet, Louis M;	Trends in double networks as bioprintable and injectable hydrogel scaffolds for tissue regeneration	ACS Biomaterials Science & Engineering	7	9	4077-4101	2021	ACS Publications	Aldana, Ana A; Houben, Sofie; Moroni, Lorenzo; Baker, Matthew B; Pitet, Louis M;	Trends in double networks as bioprintable and injectable hydrogel scaffolds for tissue regeneration	ACS Biomaterials Science & Engineering	7	9
Zhong, Guoqiang; Wang, Liudi; Jin, Hong; Li, Xinying; Zhou, Dong; Wang, Guoying; Lian, Ruixian; Xie, Peng; Zhang, Shihao; Zheng, Ling;	Tumor-microenvironment double-responsive shrinkable nanoparticles fabricated via facile assembly of laponite with a bioactive oligosaccharide for anticancer therapy	Journal of Drug Delivery Science and Technology	82		104344	2023	Elsevier	Zhong, Guoqiang; Wang, Liudi; Jin, Hong; Li, Xinying; Zhou, Dong; Wang, Guoying; Lian, Ruixian; Xie, Peng; Zhang, Shihao; Zheng, Ling;	Tumor-microenvironment double-responsive shrinkable nanoparticles fabricated via facile assembly of laponite with a bioactive oligosaccharide for anticancer therapy	Journal of Drug Delivery Science and Technology	82		104344	2023	Elsevier	Zhong, Guoqiang; Wang, Liudi; Jin, Hong; Li, Xinying; Zhou, Dong; Wang, Guoying; Lian, Ruixian; Xie, Peng; Zhang, Shihao; Zheng, Ling;	Tumor-microenvironment double-responsive shrinkable nanoparticles fabricated via facile assembly of laponite with a bioactive oligosaccharide for anticancer therapy	Journal of Drug Delivery Science and Technology	82
Gaihre, Bipin; Potes, Maria Astudillo; Serdiuk, Vitalii; Tilton, Maryam; Liu, Xifeng; Lu, Lichun;	Two-dimensional nanomaterials-added dynamism in 3D printing and bioprinting of biomedical platforms: Unique opportunities and challenges	Biomaterials	284		121507	2022	Elsevier	Gaihre, Bipin; Potes, Maria Astudillo; Serdiuk, Vitalii; Tilton, Maryam; Liu, Xifeng; Lu, Lichun;	Two-dimensional nanomaterials-added dynamism in 3D printing and bioprinting of biomedical platforms: Unique opportunities and challenges	Biomaterials	284		121507	2022	Elsevier	Gaihre, Bipin; Potes, Maria Astudillo; Serdiuk, Vitalii; Tilton, Maryam; Liu, Xifeng; Lu, Lichun;	Two-dimensional nanomaterials-added dynamism in 3D printing and bioprinting of biomedical platforms: Unique opportunities and challenges	Biomaterials	284
Hu, Tingting; Mei, Xuan; Wang, Yingjie; Weng, Xisheng; Liang, Ruizheng; Wei, Min;	Two-dimensional nanomaterials: fascinating materials in biomedical field	Science Bulletin	64	22	1707-1727	2019	Elsevier	Hu, Tingting; Mei, Xuan; Wang, Yingjie; Weng, Xisheng; Liang, Ruizheng; Wei, Min;	Two-dimensional nanomaterials: fascinating materials in biomedical field	Science Bulletin	64	22	1707-1727	2019	Elsevier	Hu, Tingting; Mei, Xuan; Wang, Yingjie; Weng, Xisheng; Liang, Ruizheng; Wei, Min;	Two-dimensional nanomaterials: fascinating materials in biomedical field	Science Bulletin	64	22
Choi, Goeun; Piao, Huiyan; Eom, Sairan; Choy, Jin-Ho;	Vectorized clay nanoparticles in therapy and diagnosis	Clays and Clay Minerals	67		25-43	2019	Springer	Choi, Goeun; Piao, Huiyan; Eom, Sairan; Choy, Jin-Ho;	Vectorized clay nanoparticles in therapy and diagnosis	Clays and Clay Minerals	67		25-43	2019	Springer	Choi, Goeun; Piao, Huiyan; Eom, Sairan; Choy, Jin-Ho;	Vectorized clay nanoparticles in therapy and diagnosis	Clays and Clay Minerals	67

## Sheet: laponite and biomedicla applica
Tabla 1
Davis Jr, Ryan; Urbanowski Jr, Richard A; Gaharwar, Akhilesh K;	2D layered nanomaterials for therapeutics delivery	Current opinion in biomedical engineering	20		100319	2021	Elsevier	Davis Jr, Ryan; Urbanowski Jr, Richard A; Gaharwar, Akhilesh K;	2D layered nanomaterials for therapeutics delivery	Current opinion in biomedical engineering	20		100319	2021	Elsevier	Davis Jr, Ryan; Urbanowski Jr, Richard A; Gaharwar, Akhilesh K;	2D layered nanomaterials for therapeutics delivery	Current opinion in biomedical engineering	20
30941811	2D Nanoclay for Biomedical Applications: Regenerative Medicine, Therapeutic Delivery, and Additive Manufacturing	Gaharwar AK, Cross LM, Peak CW, Gold K, Carrow JK, Brokesh A, Singh KA.	Adv Mater. 2019 Jun;31(23):e1900332. doi: 10.1002/adma.201900332. Epub 2019 Apr 3.	Gaharwar AK	Adv Mater	2019	2019/04/04	PMC6546555	NIHMS1021838	10.1002/adma.201900332	30941811	2D Nanoclay for Biomedical Applications: Regenerative Medicine, Therapeutic Delivery, and Additive Manufacturing	Gaharwar AK, Cross LM, Peak CW, Gold K, Carrow JK, Brokesh A, Singh KA.	Adv Mater. 2019 Jun;31(23):e1900332. doi: 10.1002/adma.201900332. Epub 2019 Apr 3.	Gaharwar AK	Adv Mater	2019	2019/04/04	PMC6546555
Mohan, Tarun Shyam; Datta, Pallab; Nesaei, Sepehr; Ozbolat, Veli; Ozbolat, Ibrahim T;	3D coaxial bioprinting: process mechanisms, bioinks and applications	Progress in Biomedical Engineering	4	2	22003	2022	IOP Publishing	Mohan, Tarun Shyam; Datta, Pallab; Nesaei, Sepehr; Ozbolat, Veli; Ozbolat, Ibrahim T;	3D coaxial bioprinting: process mechanisms, bioinks and applications	Progress in Biomedical Engineering	4	2	22003	2022	IOP Publishing	Mohan, Tarun Shyam; Datta, Pallab; Nesaei, Sepehr; Ozbolat, Veli; Ozbolat, Ibrahim T;	3D coaxial bioprinting: process mechanisms, bioinks and applications	Progress in Biomedical Engineering	4
Jang, Tae-Sik; Jung, Hyun-Do; Pan, Houwen Matthew; Han, Win Tun; Chen, Shengyang; Song, Juha;	3D printing of hydrogel composite systems: Recent advances in technology for tissue engineering	International Journal of Bioprinting	4	1		2018	Whioce Publishing Pte. Ltd.	Jang, Tae-Sik; Jung, Hyun-Do; Pan, Houwen Matthew; Han, Win Tun; Chen, Shengyang; Song, Juha;	3D printing of hydrogel composite systems: Recent advances in technology for tissue engineering	International Journal of Bioprinting	4	1		2018	Whioce Publishing Pte. Ltd.	Jang, Tae-Sik; Jung, Hyun-Do; Pan, Houwen Matthew; Han, Win Tun; Chen, Shengyang; Song, Juha;	3D printing of hydrogel composite systems: Recent advances in technology for tissue engineering	International Journal of Bioprinting	4
Lakkakula, Jaya R; Gujarathi, Pratik; Pansare, Prachi; Tripathi, Swastika;	A comprehensive review on alginate-based delivery systems for the delivery of chemotherapeutic agent: Doxorubicin	Carbohydrate polymers	259		117696	2021	Elsevier	Lakkakula, Jaya R; Gujarathi, Pratik; Pansare, Prachi; Tripathi, Swastika;	A comprehensive review on alginate-based delivery systems for the delivery of chemotherapeutic agent: Doxorubicin	Carbohydrate polymers	259		117696	2021	Elsevier	Lakkakula, Jaya R; Gujarathi, Pratik; Pansare, Prachi; Tripathi, Swastika;	A comprehensive review on alginate-based delivery systems for the delivery of chemotherapeutic agent: Doxorubicin	Carbohydrate polymers	259
Zhao, Jingzhou; He, Nongyue;	A mini-review of embedded 3D printing: Supporting media and strategies	Journal of Materials Chemistry B	8	46	10474-10486	2020	Royal Society of Chemistry	Zhao, Jingzhou; He, Nongyue;	A mini-review of embedded 3D printing: Supporting media and strategies	Journal of Materials Chemistry B	8	46	10474-10486	2020	Royal Society of Chemistry	Zhao, Jingzhou; He, Nongyue;	A mini-review of embedded 3D printing: Supporting media and strategies	Journal of Materials Chemistry B	8
Xia, Tingting; Liu, Wanqian; Yang, Li;	A review of gradient stiffness hydrogels used in tissue engineering and regenerative medicine	Journal of Biomedical Materials Research Part A	105	6	1799-1812	2017	Wiley Online Library	Xia, Tingting; Liu, Wanqian; Yang, Li;	A review of gradient stiffness hydrogels used in tissue engineering and regenerative medicine	Journal of Biomedical Materials Research Part A	105	6	1799-1812	2017	Wiley Online Library	Xia, Tingting; Liu, Wanqian; Yang, Li;	A review of gradient stiffness hydrogels used in tissue engineering and regenerative medicine	Journal of Biomedical Materials Research Part A	105
Nasir, Amara; Kausar, Ayesha;	A review on materials derived from polystyrene and different types of nanoparticles	Polymer-Plastics Technology and Engineering	54	17	1819-1849	2015	Taylor & Francis	Nasir, Amara; Kausar, Ayesha;	A review on materials derived from polystyrene and different types of nanoparticles	Polymer-Plastics Technology and Engineering	54	17	1819-1849	2015	Taylor & Francis	Nasir, Amara; Kausar, Ayesha;	A review on materials derived from polystyrene and different types of nanoparticles	Polymer-Plastics Technology and Engineering	54
Barik, Debyashreeta; Dash, Pratigyan; Uma, PI; Kumari, Sneha; Dash, Mamoni;	A Review on Re-Packaging of Bisphosphonates Using Biomaterials	Journal of Pharmaceutical Sciences	110	12	3757-3772	2021	Elsevier	Barik, Debyashreeta; Dash, Pratigyan; Uma, PI; Kumari, Sneha; Dash, Mamoni;	A Review on Re-Packaging of Bisphosphonates Using Biomaterials	Journal of Pharmaceutical Sciences	110	12	3757-3772	2021	Elsevier	Barik, Debyashreeta; Dash, Pratigyan; Uma, PI; Kumari, Sneha; Dash, Mamoni;	A Review on Re-Packaging of Bisphosphonates Using Biomaterials	Journal of Pharmaceutical Sciences	110
Mondal, Sanjoy; Das, Sujoy; Nandi, Arun K;	A review on recent advances in polymer and peptide hydrogels	Soft Matter	16	6	1404-1454	2020	Royal Society of Chemistry	Mondal, Sanjoy; Das, Sujoy; Nandi, Arun K;	A review on recent advances in polymer and peptide hydrogels	Soft Matter	16	6	1404-1454	2020	Royal Society of Chemistry	Mondal, Sanjoy; Das, Sujoy; Nandi, Arun K;	A review on recent advances in polymer and peptide hydrogels	Soft Matter	16
Peak, Charles W; Wilker, Jonathan J; Schmidt, Gudrun;	A review on tough and sticky hydrogels	Colloid and Polymer Science	291		2031-2047	2013	Springer	Peak, Charles W; Wilker, Jonathan J; Schmidt, Gudrun;	A review on tough and sticky hydrogels	Colloid and Polymer Science	291		2031-2047	2013	Springer	Peak, Charles W; Wilker, Jonathan J; Schmidt, Gudrun;	A review on tough and sticky hydrogels	Colloid and Polymer Science	291
Wu, Zebin; Jin, Kaixiang; Wang, Lizhen; Fan, Yubo;	A review: optimization for poly (glycerol sebacate) and fabrication techniques for its centered scaffolds	Macromolecular Bioscience	21	9	2100022	2021	Wiley Online Library	Wu, Zebin; Jin, Kaixiang; Wang, Lizhen; Fan, Yubo;	A review: optimization for poly (glycerol sebacate) and fabrication techniques for its centered scaffolds	Macromolecular Bioscience	21	9	2100022	2021	Wiley Online Library	Wu, Zebin; Jin, Kaixiang; Wang, Lizhen; Fan, Yubo;	A review: optimization for poly (glycerol sebacate) and fabrication techniques for its centered scaffolds	Macromolecular Bioscience	21
Cui, Xiaolin; Li, Jun; Hartanto, Yusak; Durham, Mitchell; Tang, Junnan; Zhang, Hu; Hooper, Gary; Lim, Khoon; Woodfield, Tim;	Advances in extrusion 3D bioprinting: a focus on multicomponent hydrogel‐based bioinks	Advanced healthcare materials	9	15	1901648	2020	Wiley Online Library	Cui, Xiaolin; Li, Jun; Hartanto, Yusak; Durham, Mitchell; Tang, Junnan; Zhang, Hu; Hooper, Gary; Lim, Khoon; Woodfield, Tim;	Advances in extrusion 3D bioprinting: a focus on multicomponent hydrogel‐based bioinks	Advanced healthcare materials	9	15	1901648	2020	Wiley Online Library	Cui, Xiaolin; Li, Jun; Hartanto, Yusak; Durham, Mitchell; Tang, Junnan; Zhang, Hu; Hooper, Gary; Lim, Khoon; Woodfield, Tim;	Advances in extrusion 3D bioprinting: a focus on multicomponent hydrogel‐based bioinks	Advanced healthcare materials	9
Heid, Susanne; Boccaccini, Aldo R;	Advancing bioinks for 3D bioprinting using reactive fillers: A review	Acta Biomaterialia	113		1-22	2020	Elsevier	Heid, Susanne; Boccaccini, Aldo R;	Advancing bioinks for 3D bioprinting using reactive fillers: A review	Acta Biomaterialia	113		1-22	2020	Elsevier	Heid, Susanne; Boccaccini, Aldo R;	Advancing bioinks for 3D bioprinting using reactive fillers: A review	Acta Biomaterialia	113
J	Advancing bioinks for 3D bioprinting using reactive fillers: A review				Villalba-Rodriguez, Angel M.; Martinez-Gonzalez, Sara; Sosa-Hernandez, Juan Eduardo; Parra-Saldivar, Roberto; Bilal, Muhammad; Iqbal, Hafiz M. N.				GELS
32622053	Advancing bioinks for 3D bioprinting using reactive fillers: A review	Heid S, Boccaccini AR.	Acta Biomater. 2020 Sep 1;113:1-22. doi: 10.1016/j.actbio.2020.06.040. Epub 2020 Jul 2.	Heid S	Acta Biomater	2020	2020/07/05			10.1016/j.actbio.2020.06.040	32622053	Advancing bioinks for 3D bioprinting using reactive fillers: A review	Heid S, Boccaccini AR.	Acta Biomater. 2020 Sep 1;113:1-22. doi: 10.1016/j.actbio.2020.06.040. Epub 2020 Jul 2.	Heid S	Acta Biomater	2020	2020/07/05
Hernández-González, Aurora C; Téllez-Jurado, Lucía; Rodríguez-Lorenzo, Luis M;	Alginate hydrogels for bone tissue engineering, from injectables to bioprinting: A review	Carbohydrate polymers	229		115514	2020	Elsevier	Hernández-González, Aurora C; Téllez-Jurado, Lucía; Rodríguez-Lorenzo, Luis M;	Alginate hydrogels for bone tissue engineering, from injectables to bioprinting: A review	Carbohydrate polymers	229		115514	2020	Elsevier	Hernández-González, Aurora C; Téllez-Jurado, Lucía; Rodríguez-Lorenzo, Luis M;	Alginate hydrogels for bone tissue engineering, from injectables to bioprinting: A review	Carbohydrate polymers	229
Li, Yuanyuan; Xu, Zhengyi; Wang, Jian; Pei, Xibo; Chen, Junyu; Wan, Qianbing;	Alginate-based biomaterial-mediated regulation of macrophages in bone tissue engineering	International Journal of Biological Macromolecules			123246	2023	Elsevier	Li, Yuanyuan; Xu, Zhengyi; Wang, Jian; Pei, Xibo; Chen, Junyu; Wan, Qianbing;	Alginate-based biomaterial-mediated regulation of macrophages in bone tissue engineering	International Journal of Biological Macromolecules			123246	2023	Elsevier	Li, Yuanyuan; Xu, Zhengyi; Wang, Jian; Pei, Xibo; Chen, Junyu; Wan, Qianbing;	Alginate-based biomaterial-mediated regulation of macrophages in bone tissue engineering	International Journal of Biological Macromolecules
Khodami, Samaneh; Kaniewska, Klaudia; Karbarz, Marcin; Stojek, Zbigniew;	Antioxidant ability and increased mechanical stability of hydrogel nanocomposites based on N-isopropylacrylamide crosslinked with Laponite and modified with polydopamine	European Polymer Journal	187		111876	2023	Elsevier	Khodami, Samaneh; Kaniewska, Klaudia; Karbarz, Marcin; Stojek, Zbigniew;	Antioxidant ability and increased mechanical stability of hydrogel nanocomposites based on N-isopropylacrylamide crosslinked with Laponite and modified with polydopamine	European Polymer Journal	187		111876	2023	Elsevier	Khodami, Samaneh; Kaniewska, Klaudia; Karbarz, Marcin; Stojek, Zbigniew;	Antioxidant ability and increased mechanical stability of hydrogel nanocomposites based on N-isopropylacrylamide crosslinked with Laponite and modified with polydopamine	European Polymer Journal	187
Li, Jingchao; Wang, Shige; Shi, Xiangyang; Shen, Mingwu;	Aqueous-phase synthesis of iron oxide nanoparticles and composites for cancer diagnosis and therapy	Advances in colloid and interface science	249		374-385	2017	Elsevier	Li, Jingchao; Wang, Shige; Shi, Xiangyang; Shen, Mingwu;	Aqueous-phase synthesis of iron oxide nanoparticles and composites for cancer diagnosis and therapy	Advances in colloid and interface science	249		374-385	2017	Elsevier	Li, Jingchao; Wang, Shige; Shi, Xiangyang; Shen, Mingwu;	Aqueous-phase synthesis of iron oxide nanoparticles and composites for cancer diagnosis and therapy	Advances in colloid and interface science	249
Saygili, Ecem; Saglam-Metiner, Pelin; Cakmak, Betul; Alarcin, Emine; Beceren, Goze; Tulum, Pinar; Kim, Yong-Woo; Gunes, Kasim; Eren-Ozcan, Guler Gamze; Akakin, Dilek;	Bilayered laponite/alginate-poly (acrylamide) composite hydrogel for osteochondral injuries enhances macrophage polarization: An in vivo study	Biomaterials Advances	134		112721	2022	Elsevier	Saygili, Ecem; Saglam-Metiner, Pelin; Cakmak, Betul; Alarcin, Emine; Beceren, Goze; Tulum, Pinar; Kim, Yong-Woo; Gunes, Kasim; Eren-Ozcan, Guler Gamze; Akakin, Dilek;	Bilayered laponite/alginate-poly (acrylamide) composite hydrogel for osteochondral injuries enhances macrophage polarization: An in vivo study	Biomaterials Advances	134		112721	2022	Elsevier	Saygili, Ecem; Saglam-Metiner, Pelin; Cakmak, Betul; Alarcin, Emine; Beceren, Goze; Tulum, Pinar; Kim, Yong-Woo; Gunes, Kasim; Eren-Ozcan, Guler Gamze; Akakin, Dilek;	Bilayered laponite/alginate-poly (acrylamide) composite hydrogel for osteochondral injuries enhances macrophage polarization: An in vivo study	Biomaterials Advances	134
Ghadiri, Maliheh;	Biomedical applications of a synthetic nanoclay (Laponite (R))					2014	University of Sydney	Ghadiri, Maliheh;	Biomedical applications of a synthetic nanoclay (Laponite (R))					2014	University of Sydney	Ghadiri, Maliheh;	Biomedical applications of a synthetic nanoclay (Laponite (R))
Ghadiri, Maliheh; Chrzanowski, W; Rohanizadeh, R;	Biomedical applications of cationic clay minerals	RSC advances	5	37	29467-29481	2015	Royal Society of Chemistry	Ghadiri, Maliheh; Chrzanowski, W; Rohanizadeh, R;	Biomedical applications of cationic clay minerals	RSC advances	5	37	29467-29481	2015	Royal Society of Chemistry	Ghadiri, Maliheh; Chrzanowski, W; Rohanizadeh, R;	Biomedical applications of cationic clay minerals	RSC advances	5
Samoylenko, Olena; Korotych, Olena; Manilo, Maryna; Samchenko, Yurii; Shlyakhovenko, Volodymyr; Lebovka, Nikolai;	Biomedical Applications of Laponite®-Based Nanomaterials and Formulations	Soft Matter Systems for Biomedical Applications			385-452	2022	Springer	Samoylenko, Olena; Korotych, Olena; Manilo, Maryna; Samchenko, Yurii; Shlyakhovenko, Volodymyr; Lebovka, Nikolai;	Biomedical Applications of Laponite®-Based Nanomaterials and Formulations	Soft Matter Systems for Biomedical Applications			385-452	2022	Springer	Samoylenko, Olena; Korotych, Olena; Manilo, Maryna; Samchenko, Yurii; Shlyakhovenko, Volodymyr; Lebovka, Nikolai;	Biomedical Applications of Laponite®-Based Nanomaterials and Formulations	Soft Matter Systems for Biomedical Applications
Hao, Yun; Zhang, Feiyi; Mo, Shanshan; Zhao, Jinming; Wang, Xiangdong; Zhao, Yan; Zhang, Luo;	Biomedical Applications of Supramolecular Materials in the Controllable Delivery of Steroids	Frontiers in Molecular Biosciences	8		700712	2021	Frontiers Media SA	Hao, Yun; Zhang, Feiyi; Mo, Shanshan; Zhao, Jinming; Wang, Xiangdong; Zhao, Yan; Zhang, Luo;	Biomedical Applications of Supramolecular Materials in the Controllable Delivery of Steroids	Frontiers in Molecular Biosciences	8		700712	2021	Frontiers Media SA	Hao, Yun; Zhang, Feiyi; Mo, Shanshan; Zhao, Jinming; Wang, Xiangdong; Zhao, Yan; Zhang, Luo;	Biomedical Applications of Supramolecular Materials in the Controllable Delivery of Steroids	Frontiers in Molecular Biosciences	8
Afewerki, Samson; Magalhães, Leila SSM; Silva, André DR; Stocco, Thiago D; Silva Filho, Edson C; Marciano, Fernanda R; Lobo, Anderson O;	Bioprinting a synthetic smectic clay for orthopedic applications	Advanced healthcare materials	8	13	1900158	2019	Wiley Online Library	Afewerki, Samson; Magalhães, Leila SSM; Silva, André DR; Stocco, Thiago D; Silva Filho, Edson C; Marciano, Fernanda R; Lobo, Anderson O;	Bioprinting a synthetic smectic clay for orthopedic applications	Advanced healthcare materials	8	13	1900158	2019	Wiley Online Library	Afewerki, Samson; Magalhães, Leila SSM; Silva, André DR; Stocco, Thiago D; Silva Filho, Edson C; Marciano, Fernanda R; Lobo, Anderson O;	Bioprinting a synthetic smectic clay for orthopedic applications	Advanced healthcare materials	8
Bravo, Isaac; Viejo, Lucía; de Los Ríos, Cristóbal; García-Frutos, Eva M; Darder, Margarita;	Cellulose/pectin-based materials incorporating Laponite-indole derivative hybrid for oral administration and controlled delivery of the neuroprotective drug	International Journal of Biological Macromolecules	234		123765	2023	Elsevier	Bravo, Isaac; Viejo, Lucía; de Los Ríos, Cristóbal; García-Frutos, Eva M; Darder, Margarita;	Cellulose/pectin-based materials incorporating Laponite-indole derivative hybrid for oral administration and controlled delivery of the neuroprotective drug	International Journal of Biological Macromolecules	234		123765	2023	Elsevier	Bravo, Isaac; Viejo, Lucía; de Los Ríos, Cristóbal; García-Frutos, Eva M; Darder, Margarita;	Cellulose/pectin-based materials incorporating Laponite-indole derivative hybrid for oral administration and controlled delivery of the neuroprotective drug	International Journal of Biological Macromolecules	234
Dong, Jiani; Cheng, Zeneng; Tan, Songwen; Zhu, Qubo;	Clay nanoparticles as pharmaceutical carriers in drug delivery systems	Expert opinion on drug delivery	18	6	695-714	2021	Taylor & Francis	Dong, Jiani; Cheng, Zeneng; Tan, Songwen; Zhu, Qubo;	Clay nanoparticles as pharmaceutical carriers in drug delivery systems	Expert opinion on drug delivery	18	6	695-714	2021	Taylor & Francis	Dong, Jiani; Cheng, Zeneng; Tan, Songwen; Zhu, Qubo;	Clay nanoparticles as pharmaceutical carriers in drug delivery systems	Expert opinion on drug delivery	18
J	Clay nanoparticles as pharmaceutical carriers in drug delivery systems				Li, Gaoming; Guo, Yunqi; Guo, Rui; Shi, Xiangyang; Shen, Mingwu				MATERIALS ADVANCES
33301349	Clay nanoparticles as pharmaceutical carriers in drug delivery systems	Dong J, Cheng Z, Tan S, Zhu Q.	Expert Opin Drug Deliv. 2021 Jun;18(6):695-714. doi: 10.1080/17425247.2021.1862792. Epub 2020 Dec 21.	Dong J	Expert Opin Drug Deliv	2021	2020/12/10			10.1080/17425247.2021.1862792	33301349	Clay nanoparticles as pharmaceutical carriers in drug delivery systems	Dong J, Cheng Z, Tan S, Zhu Q.	Expert Opin Drug Deliv. 2021 Jun;18(6):695-714. doi: 10.1080/17425247.2021.1862792. Epub 2020 Dec 21.	Dong J	Expert Opin Drug Deliv	2021	2020/12/10
Mousa, Mohamed; Evans, Nicholas D; Oreffo, Richard OC; Dawson, Jonathan I;	Clay nanoparticles for regenerative medicine and biomaterial design: A review of clay bioactivity	Biomaterials	159		204-214	2018	Elsevier	Mousa, Mohamed; Evans, Nicholas D; Oreffo, Richard OC; Dawson, Jonathan I;	Clay nanoparticles for regenerative medicine and biomaterial design: A review of clay bioactivity	Biomaterials	159		204-214	2018	Elsevier	Mousa, Mohamed; Evans, Nicholas D; Oreffo, Richard OC; Dawson, Jonathan I;	Clay nanoparticles for regenerative medicine and biomaterial design: A review of clay bioactivity	Biomaterials	159
Tipa, Cezar; Cidade, Maria T; Borges, João P; Costa, Luis C; Silva, Jorge C; Soares, Paula IP;	Clay-Based Nanocomposite Hydrogels for Biomedical Applications: A Review	Nanomaterials	12	19	3308	2022	MDPI	Tipa, Cezar; Cidade, Maria T; Borges, João P; Costa, Luis C; Silva, Jorge C; Soares, Paula IP;	Clay-Based Nanocomposite Hydrogels for Biomedical Applications: A Review	Nanomaterials	12	19	3308	2022	MDPI	Tipa, Cezar; Cidade, Maria T; Borges, João P; Costa, Luis C; Silva, Jorge C; Soares, Paula IP;	Clay-Based Nanocomposite Hydrogels for Biomedical Applications: A Review	Nanomaterials	12
J	Clay-Based Nanocomposite Hydrogels for Biomedical Applications: A Review				Das, Sabya S.; Neelam; Hussain, Kashif; Singh, Sima; Hussain, Afzal; Faruk, Abdul; Tebyetekerwa, Mike				CURRENT PHARMACEUTICAL DESIGN
Dawson, Jonathan I; Oreffo, Richard OC;	Clay: new opportunities for tissue regeneration and biomaterial design	Advanced Materials	25	30	4069-4086	2013	Wiley Online Library	Dawson, Jonathan I; Oreffo, Richard OC;	Clay: new opportunities for tissue regeneration and biomaterial design	Advanced Materials	25	30	4069-4086	2013	Wiley Online Library	Dawson, Jonathan I; Oreffo, Richard OC;	Clay: new opportunities for tissue regeneration and biomaterial design	Advanced Materials	25
Bu, Yazhong; Pandit, Abhay;	Cohesion mechanisms for bioadhesives	Bioactive Materials	13		105-118	2022	Elsevier	Bu, Yazhong; Pandit, Abhay;	Cohesion mechanisms for bioadhesives	Bioactive Materials	13		105-118	2022	Elsevier	Bu, Yazhong; Pandit, Abhay;	Cohesion mechanisms for bioadhesives	Bioactive Materials	13
Mignon, Arn; Pezzoli, Daniele; Prouvé, Emilie; Lévesque, Lucie; Arslan, Aysu; Pien, Nele; Schaubroeck, David; Van Hoorick, Jasper; Mantovani, Diego; Van Vlierberghe, Sandra;	Combined effect of Laponite and polymer molecular weight on the cell-interactive properties of synthetic PEO-based hydrogels	Reactive and Functional Polymers	136		95-106	2019	Elsevier	Mignon, Arn; Pezzoli, Daniele; Prouvé, Emilie; Lévesque, Lucie; Arslan, Aysu; Pien, Nele; Schaubroeck, David; Van Hoorick, Jasper; Mantovani, Diego; Van Vlierberghe, Sandra;	Combined effect of Laponite and polymer molecular weight on the cell-interactive properties of synthetic PEO-based hydrogels	Reactive and Functional Polymers	136		95-106	2019	Elsevier	Mignon, Arn; Pezzoli, Daniele; Prouvé, Emilie; Lévesque, Lucie; Arslan, Aysu; Pien, Nele; Schaubroeck, David; Van Hoorick, Jasper; Mantovani, Diego; Van Vlierberghe, Sandra;	Combined effect of Laponite and polymer molecular weight on the cell-interactive properties of synthetic PEO-based hydrogels	Reactive and Functional Polymers	136
Cejkova, Jitka; Stepanek, Frantisek;	Compartmentalized and internally structured particles for drug delivery-A review	Current pharmaceutical design	19	35	6298-6314	2013	Bentham Science Publishers	Cejkova, Jitka; Stepanek, Frantisek;	Compartmentalized and internally structured particles for drug delivery-A review	Current pharmaceutical design	19	35	6298-6314	2013	Bentham Science Publishers	Cejkova, Jitka; Stepanek, Frantisek;	Compartmentalized and internally structured particles for drug delivery-A review	Current pharmaceutical design	19
Babu, Susan; Albertino, Filippo; Omidinia Anarkoli, Abdolrahman; De Laporte, Laura;	Controlling structure with injectable biomaterials to better mimic tissue heterogeneity and anisotropy	Advanced Healthcare Materials	10	11	2002221	2021	Wiley Online Library	Babu, Susan; Albertino, Filippo; Omidinia Anarkoli, Abdolrahman; De Laporte, Laura;	Controlling structure with injectable biomaterials to better mimic tissue heterogeneity and anisotropy	Advanced Healthcare Materials	10	11	2002221	2021	Wiley Online Library	Babu, Susan; Albertino, Filippo; Omidinia Anarkoli, Abdolrahman; De Laporte, Laura;	Controlling structure with injectable biomaterials to better mimic tissue heterogeneity and anisotropy	Advanced Healthcare Materials	10
Mills, David K; Luo, Yangyang; Elumalai, Anusha; Esteve, Savannah; Karnik, Sonali; Yao, Shaomian;	Creating structured hydrogel microenvironments for regulating stem cell differentiation	Gels	6	4	47	2020	MDPI	Mills, David K; Luo, Yangyang; Elumalai, Anusha; Esteve, Savannah; Karnik, Sonali; Yao, Shaomian;	Creating structured hydrogel microenvironments for regulating stem cell differentiation	Gels	6	4	47	2020	MDPI	Mills, David K; Luo, Yangyang; Elumalai, Anusha; Esteve, Savannah; Karnik, Sonali; Yao, Shaomian;	Creating structured hydrogel microenvironments for regulating stem cell differentiation	Gels	6
Viseras, C; Cerezo, P; Sanchez, R; Salcedo, I; Aguzzi, C;	Current challenges in clay minerals for drug delivery	Applied Clay Science	48	3	291-295	2010	Elsevier	Viseras, C; Cerezo, P; Sanchez, R; Salcedo, I; Aguzzi, C;	Current challenges in clay minerals for drug delivery	Applied Clay Science	48	3	291-295	2010	Elsevier	Viseras, C; Cerezo, P; Sanchez, R; Salcedo, I; Aguzzi, C;	Current challenges in clay minerals for drug delivery	Applied Clay Science	48
Tang, Shengzhuang; Chen, Jesse; Cannon, Jayme; Chekuri, Mona; Farazuddin, Mohammad; Baker Jr, James R; Wang, Su He;	Delicate Hybrid Laponite–Cyclic Poly (ethylene glycol) Nanoparticles as a Potential Drug Delivery System	Pharmaceutics	15	7	1998	2023	MDPI	Tang, Shengzhuang; Chen, Jesse; Cannon, Jayme; Chekuri, Mona; Farazuddin, Mohammad; Baker Jr, James R; Wang, Su He;	Delicate Hybrid Laponite–Cyclic Poly (ethylene glycol) Nanoparticles as a Potential Drug Delivery System	Pharmaceutics	15	7	1998	2023	MDPI	Tang, Shengzhuang; Chen, Jesse; Cannon, Jayme; Chekuri, Mona; Farazuddin, Mohammad; Baker Jr, James R; Wang, Su He;	Delicate Hybrid Laponite–Cyclic Poly (ethylene glycol) Nanoparticles as a Potential Drug Delivery System	Pharmaceutics	15
Zhang, Liying; He, Gao; Yu, Yang; Zhang, Yu; Li, Xiang; Wang, Shige;	Design of biocompatible chitosan/polyaniline/laponite hydrogel with photothermal conversion capability	Biomolecules	12	8	1089	2022	MDPI	Zhang, Liying; He, Gao; Yu, Yang; Zhang, Yu; Li, Xiang; Wang, Shige;	Design of biocompatible chitosan/polyaniline/laponite hydrogel with photothermal conversion capability	Biomolecules	12	8	1089	2022	MDPI	Zhang, Liying; He, Gao; Yu, Yang; Zhang, Yu; Li, Xiang; Wang, Shige;	Design of biocompatible chitosan/polyaniline/laponite hydrogel with photothermal conversion capability	Biomolecules	12
Wu, Chia-Jung; Gaharwar, Akhilesh K; Schexnailder, Patrick J; Schmidt, Gudrun;	Development of biomedical polymer-silicate nanocomposites: a materials science perspective	Materials	3	5	2986-3005	2010	MDPI	Wu, Chia-Jung; Gaharwar, Akhilesh K; Schexnailder, Patrick J; Schmidt, Gudrun;	Development of biomedical polymer-silicate nanocomposites: a materials science perspective	Materials	3	5	2986-3005	2010	MDPI	Wu, Chia-Jung; Gaharwar, Akhilesh K; Schexnailder, Patrick J; Schmidt, Gudrun;	Development of biomedical polymer-silicate nanocomposites: a materials science perspective	Materials	3
Haraguchi, Kazutoshi;	Development of soft nanocomposite materials and their applications in cell culture and tissue engineering	Journal of stem cells & regenerative medicine	8	1	2	2012	German Society for Stem Cell Research	Haraguchi, Kazutoshi;	Development of soft nanocomposite materials and their applications in cell culture and tissue engineering	Journal of stem cells & regenerative medicine	8	1	2	2012	German Society for Stem Cell Research	Haraguchi, Kazutoshi;	Development of soft nanocomposite materials and their applications in cell culture and tissue engineering	Journal of stem cells & regenerative medicine	8
Xin, Hai; Naficy, Sina;	Drug delivery based on stimuli-responsive injectable hydrogels for breast cancer therapy: A review	Gels	8	1	45	2022	MDPI	Xin, Hai; Naficy, Sina;	Drug delivery based on stimuli-responsive injectable hydrogels for breast cancer therapy: A review	Gels	8	1	45	2022	MDPI	Xin, Hai; Naficy, Sina;	Drug delivery based on stimuli-responsive injectable hydrogels for breast cancer therapy: A review	Gels	8
Abass, Khalid Haneen; Kadim, Ashraq Mohammed; Mohammed, Sara Kareem; Agam, Mohd Arif;	Drug Delivery Systems Based on Polymeric Blend: A Review	Nano Biomedicine and Engineering	13	4	414-424	2021	上海交通大学	Abass, Khalid Haneen; Kadim, Ashraq Mohammed; Mohammed, Sara Kareem; Agam, Mohd Arif;	Drug Delivery Systems Based on Polymeric Blend: A Review	Nano Biomedicine and Engineering	13	4	414-424	2021	上海交通大学	Abass, Khalid Haneen; Kadim, Ashraq Mohammed; Mohammed, Sara Kareem; Agam, Mohd Arif;	Drug Delivery Systems Based on Polymeric Blend: A Review	Nano Biomedicine and Engineering	13
Yang, Jae-Hun; Lee, Ji-Hee; Ryu, Hyeon-Ju; Elzatahry, Ahmed A; Alothman, Zeid A; Choy, Jin-Ho;	Drug–clay nanohybrids as sustained delivery systems	Applied Clay Science	130		20-32	2016	Elsevier	Yang, Jae-Hun; Lee, Ji-Hee; Ryu, Hyeon-Ju; Elzatahry, Ahmed A; Alothman, Zeid A; Choy, Jin-Ho;	Drug–clay nanohybrids as sustained delivery systems	Applied Clay Science	130		20-32	2016	Elsevier	Yang, Jae-Hun; Lee, Ji-Hee; Ryu, Hyeon-Ju; Elzatahry, Ahmed A; Alothman, Zeid A; Choy, Jin-Ho;	Drug–clay nanohybrids as sustained delivery systems	Applied Clay Science	130
Peixoto, Diana; Pereira, Irina; Pereira-Silva, Miguel; Veiga, Francisco; Hamblin, Michael R; Lvov, Yuri; Liu, Mingxian; Paiva-Santos, Ana Cláudia;	Emerging role of nanoclays in cancer research, diagnosis, and therapy	Coordination Chemistry Reviews	440		213956	2021	Elsevier	Peixoto, Diana; Pereira, Irina; Pereira-Silva, Miguel; Veiga, Francisco; Hamblin, Michael R; Lvov, Yuri; Liu, Mingxian; Paiva-Santos, Ana Cláudia;	Emerging role of nanoclays in cancer research, diagnosis, and therapy	Coordination Chemistry Reviews	440		213956	2021	Elsevier	Peixoto, Diana; Pereira, Irina; Pereira-Silva, Miguel; Veiga, Francisco; Hamblin, Michael R; Lvov, Yuri; Liu, Mingxian; Paiva-Santos, Ana Cláudia;	Emerging role of nanoclays in cancer research, diagnosis, and therapy	Coordination Chemistry Reviews	440
Parani, Madasamy; Lokhande, Giriraj; Singh, Ankur; Gaharwar, Akhilesh K;	Engineered nanomaterials for infection control and healing acute and chronic wounds	ACS applied materials & interfaces	8	16	10049-10069	2016	ACS Publications	Parani, Madasamy; Lokhande, Giriraj; Singh, Ankur; Gaharwar, Akhilesh K;	Engineered nanomaterials for infection control and healing acute and chronic wounds	ACS applied materials & interfaces	8	16	10049-10069	2016	ACS Publications	Parani, Madasamy; Lokhande, Giriraj; Singh, Ankur; Gaharwar, Akhilesh K;	Engineered nanomaterials for infection control and healing acute and chronic wounds	ACS applied materials & interfaces	8
Ju, Yikun; Hu, Yue; Yang, Pu; Xie, Xiaoyan; Fang, Bairong;	Extracellular vesicle-loaded hydrogels for tissue repair and regeneration	Materials Today Bio			100522	2022	Elsevier	Ju, Yikun; Hu, Yue; Yang, Pu; Xie, Xiaoyan; Fang, Bairong;	Extracellular vesicle-loaded hydrogels for tissue repair and regeneration	Materials Today Bio			100522	2022	Elsevier	Ju, Yikun; Hu, Yue; Yang, Pu; Xie, Xiaoyan; Fang, Bairong;	Extracellular vesicle-loaded hydrogels for tissue repair and regeneration	Materials Today Bio
Jiang, Zhen; Diggle, Broden; Tan, Ming Li; Viktorova, Jekaterina; Bennett, Christopher W; Connal, Luke A;	Extrusion 3D printing of polymeric materials with advanced properties	Advanced Science	7	17	2001379	2020	Wiley Online Library	Jiang, Zhen; Diggle, Broden; Tan, Ming Li; Viktorova, Jekaterina; Bennett, Christopher W; Connal, Luke A;	Extrusion 3D printing of polymeric materials with advanced properties	Advanced Science	7	17	2001379	2020	Wiley Online Library	Jiang, Zhen; Diggle, Broden; Tan, Ming Li; Viktorova, Jekaterina; Bennett, Christopher W; Connal, Luke A;	Extrusion 3D printing of polymeric materials with advanced properties	Advanced Science	7
Dong, Lanlan; Bu, Ziheng; Xiong, Yinze; Zhang, Hang; Fang, Jinhui; Hu, Hongxing; Liu, Zhongtang; Li, Xiang;	Facile extrusion 3D printing of gelatine methacrylate/Laponite nanocomposite hydrogel with high concentration nanoclay for bone tissue regeneration	International Journal of Biological Macromolecules	188		72-81	2021	Elsevier	Dong, Lanlan; Bu, Ziheng; Xiong, Yinze; Zhang, Hang; Fang, Jinhui; Hu, Hongxing; Liu, Zhongtang; Li, Xiang;	Facile extrusion 3D printing of gelatine methacrylate/Laponite nanocomposite hydrogel with high concentration nanoclay for bone tissue regeneration	International Journal of Biological Macromolecules	188		72-81	2021	Elsevier	Dong, Lanlan; Bu, Ziheng; Xiong, Yinze; Zhang, Hang; Fang, Jinhui; Hu, Hongxing; Liu, Zhongtang; Li, Xiang;	Facile extrusion 3D printing of gelatine methacrylate/Laponite nanocomposite hydrogel with high concentration nanoclay for bone tissue regeneration	International Journal of Biological Macromolecules	188
Hua, Weijian; Mitchell, Kellen; Raymond, Lily; Godina, Beatriz; Zhao, Danyang; Zhou, Wuyi; Jin, Yifei;	Fluid bath-assisted 3D printing for biomedical applications: from pre-to postprinting stages	ACS biomaterials science & engineering	7	10	4736-4756	2021	ACS Publications	Hua, Weijian; Mitchell, Kellen; Raymond, Lily; Godina, Beatriz; Zhao, Danyang; Zhou, Wuyi; Jin, Yifei;	Fluid bath-assisted 3D printing for biomedical applications: from pre-to postprinting stages	ACS biomaterials science & engineering	7	10	4736-4756	2021	ACS Publications	Hua, Weijian; Mitchell, Kellen; Raymond, Lily; Godina, Beatriz; Zhao, Danyang; Zhou, Wuyi; Jin, Yifei;	Fluid bath-assisted 3D printing for biomedical applications: from pre-to postprinting stages	ACS biomaterials science & engineering	7
Echeverria, Coro; Fernandes, Susete N; Godinho, Maria H; Borges, João Paulo; Soares, Paula IP;	Functional stimuli-responsive gels: Hydrogels and microgels	Gels	4	2	54	2018	MDPI	Echeverria, Coro; Fernandes, Susete N; Godinho, Maria H; Borges, João Paulo; Soares, Paula IP;	Functional stimuli-responsive gels: Hydrogels and microgels	Gels	4	2	54	2018	MDPI	Echeverria, Coro; Fernandes, Susete N; Godinho, Maria H; Borges, João Paulo; Soares, Paula IP;	Functional stimuli-responsive gels: Hydrogels and microgels	Gels	4
Yew, Yen Pin; Shameli, Kamyar; Miyake, Mikio; Khairudin, Nurul Bahiyah Bt Ahmad; Mohamad, Shaza Eva Bt; Naiki, Takeru; Lee, Kar Xin;	Green biosynthesis of superparamagnetic magnetite Fe3O4 nanoparticles and biomedical applications in targeted anticancer drug delivery system: A review	Arabian Journal of Chemistry	13	1	2287-2308	2020	Elsevier	Yew, Yen Pin; Shameli, Kamyar; Miyake, Mikio; Khairudin, Nurul Bahiyah Bt Ahmad; Mohamad, Shaza Eva Bt; Naiki, Takeru; Lee, Kar Xin;	Green biosynthesis of superparamagnetic magnetite Fe3O4 nanoparticles and biomedical applications in targeted anticancer drug delivery system: A review	Arabian Journal of Chemistry	13	1	2287-2308	2020	Elsevier	Yew, Yen Pin; Shameli, Kamyar; Miyake, Mikio; Khairudin, Nurul Bahiyah Bt Ahmad; Mohamad, Shaza Eva Bt; Naiki, Takeru; Lee, Kar Xin;	Green biosynthesis of superparamagnetic magnetite Fe3O4 nanoparticles and biomedical applications in targeted anticancer drug delivery system: A review	Arabian Journal of Chemistry	13
Aguilar, Lilith M Caballero; Silva, Saimon M; Moulton, Simon E;	Growth factor delivery: Defining the next generation platforms for tissue engineering	Journal of controlled Release	306		40-58	2019	Elsevier	Aguilar, Lilith M Caballero; Silva, Saimon M; Moulton, Simon E;	Growth factor delivery: Defining the next generation platforms for tissue engineering	Journal of controlled Release	306		40-58	2019	Elsevier	Aguilar, Lilith M Caballero; Silva, Saimon M; Moulton, Simon E;	Growth factor delivery: Defining the next generation platforms for tissue engineering	Journal of controlled Release	306
Zheng, Zirui; Patel, Madhumita; Patel, Rajkumar;	Hyaluronic acid-based materials for bone regeneration: A review	Reactive and Functional Polymers	171		105151	2022	Elsevier	Zheng, Zirui; Patel, Madhumita; Patel, Rajkumar;	Hyaluronic acid-based materials for bone regeneration: A review	Reactive and Functional Polymers	171		105151	2022	Elsevier	Zheng, Zirui; Patel, Madhumita; Patel, Rajkumar;	Hyaluronic acid-based materials for bone regeneration: A review	Reactive and Functional Polymers	171
Chauhan, Nidhi; Saxena, Kirti; Jain, Utkarsh;	Hydrogel based materials: A progressive approach towards advancement in biomedical applications	Materials Today Communications			104369	2022	Elsevier	Chauhan, Nidhi; Saxena, Kirti; Jain, Utkarsh;	Hydrogel based materials: A progressive approach towards advancement in biomedical applications	Materials Today Communications			104369	2022	Elsevier	Chauhan, Nidhi; Saxena, Kirti; Jain, Utkarsh;	Hydrogel based materials: A progressive approach towards advancement in biomedical applications	Materials Today Communications
Abdollahiyan, Parinaz; Oroojalian, Fatemeh; Mokhtarzadeh, Ahad; de la Guardia, Miguel;	Hydrogel‐based 3D bioprinting for bone and cartilage tissue engineering	Biotechnology journal	15	12	2000095	2020	Wiley Online Library	Abdollahiyan, Parinaz; Oroojalian, Fatemeh; Mokhtarzadeh, Ahad; de la Guardia, Miguel;	Hydrogel‐based 3D bioprinting for bone and cartilage tissue engineering	Biotechnology journal	15	12	2000095	2020	Wiley Online Library	Abdollahiyan, Parinaz; Oroojalian, Fatemeh; Mokhtarzadeh, Ahad; de la Guardia, Miguel;	Hydrogel‐based 3D bioprinting for bone and cartilage tissue engineering	Biotechnology journal	15
Zhou, Ke; Sun, Yadong; Yang, Jiquan; Mao, Hongli; Gu, Zhongwei;	Hydrogels for 3D embedded bioprinting: a focused review on bioinks and support baths	Journal of Materials Chemistry B	10	12	1897-1907	2022	Royal Society of Chemistry	Zhou, Ke; Sun, Yadong; Yang, Jiquan; Mao, Hongli; Gu, Zhongwei;	Hydrogels for 3D embedded bioprinting: a focused review on bioinks and support baths	Journal of Materials Chemistry B	10	12	1897-1907	2022	Royal Society of Chemistry	Zhou, Ke; Sun, Yadong; Yang, Jiquan; Mao, Hongli; Gu, Zhongwei;	Hydrogels for 3D embedded bioprinting: a focused review on bioinks and support baths	Journal of Materials Chemistry B	10
Li, Jiao; Tian, Zhenhua; Yang, Huan; Duan, Lian; Liu, Yunfei;	Infiltration of laponite: An effective approach to improve the mechanical properties and thermostability of collagen hydrogel	Journal of Applied Polymer Science	140	4	e53366	2023	Wiley Online Library	Li, Jiao; Tian, Zhenhua; Yang, Huan; Duan, Lian; Liu, Yunfei;	Infiltration of laponite: An effective approach to improve the mechanical properties and thermostability of collagen hydrogel	Journal of Applied Polymer Science	140	4	e53366	2023	Wiley Online Library	Li, Jiao; Tian, Zhenhua; Yang, Huan; Duan, Lian; Liu, Yunfei;	Infiltration of laponite: An effective approach to improve the mechanical properties and thermostability of collagen hydrogel	Journal of Applied Polymer Science	140
Çimen, Duygu; Özbek, Merve Asena; Bereli, Nilay; Mattiasson, Bo; Denizli, Adil;	Injectable cryogels in biomedicine	Gels	7	2	38	2021	MDPI	Çimen, Duygu; Özbek, Merve Asena; Bereli, Nilay; Mattiasson, Bo; Denizli, Adil;	Injectable cryogels in biomedicine	Gels	7	2	38	2021	MDPI	Çimen, Duygu; Özbek, Merve Asena; Bereli, Nilay; Mattiasson, Bo; Denizli, Adil;	Injectable cryogels in biomedicine	Gels	7
Mellati, Amir; Hasanzadeh, Elham; Gholipourmalekabadi, Mazaher; Enderami, Seyed Ehsan;	Injectable nanocomposite hydrogels as an emerging platform for biomedical applications: A review	Materials Science and Engineering: C	131		112489	2021	Elsevier	Mellati, Amir; Hasanzadeh, Elham; Gholipourmalekabadi, Mazaher; Enderami, Seyed Ehsan;	Injectable nanocomposite hydrogels as an emerging platform for biomedical applications: A review	Materials Science and Engineering: C	131		112489	2021	Elsevier	Mellati, Amir; Hasanzadeh, Elham; Gholipourmalekabadi, Mazaher; Enderami, Seyed Ehsan;	Injectable nanocomposite hydrogels as an emerging platform for biomedical applications: A review	Materials Science and Engineering: C	131
Urie, Russell; Ghosh, Deepanjan; Ridha, Inam; Rege, Kaushal;	Inorganic nanomaterials for soft tissue repair and regeneration	Annual review of biomedical engineering	20		353-374	2018	Annual Reviews	Urie, Russell; Ghosh, Deepanjan; Ridha, Inam; Rege, Kaushal;	Inorganic nanomaterials for soft tissue repair and regeneration	Annual review of biomedical engineering	20		353-374	2018	Annual Reviews	Urie, Russell; Ghosh, Deepanjan; Ridha, Inam; Rege, Kaushal;	Inorganic nanomaterials for soft tissue repair and regeneration	Annual review of biomedical engineering	20
Amorim, PA; d’Ávila, MA; Anand, R; Moldenaers, P; Van Puyvelde, P; Bloemen, V;	Insights on shear rheology of inks for extrusion-based 3D bioprinting	Bioprinting	22		e00129	2021	Elsevier	Amorim, PA; d’Ávila, MA; Anand, R; Moldenaers, P; Van Puyvelde, P; Bloemen, V;	Insights on shear rheology of inks for extrusion-based 3D bioprinting	Bioprinting	22		e00129	2021	Elsevier	Amorim, PA; d’Ávila, MA; Anand, R; Moldenaers, P; Van Puyvelde, P; Bloemen, V;	Insights on shear rheology of inks for extrusion-based 3D bioprinting	Bioprinting	22
J	Laponite (R) : A key nanoplatform for biomedical applications?				Kiaee, Gita; Dimitrakakis, Nikolaos; Sharifzadeh, Shabnam; Kim, Han-Jun; Avery, Reginald K.; Moghaddam, Kamyar Mollozadeh; Haghniaz, Reihaneh; Yalcintas, Ezgi Pinar; de Barros, Natan Roberto; Karamikamkar, Solmaz; Libanori, Alberto; Khademhosseini, Ali; Khoshakhlagh, Parastoo				ADVANCED HEALTHCARE MATERIALS
Tomás, Helena; Alves, Carla S; Rodrigues, João;	Laponite®: A key nanoplatform for biomedical applications?	Nanomedicine: Nanotechnology, Biology and Medicine	14	7	2407-2420	2018	Elsevier	Tomás, Helena; Alves, Carla S; Rodrigues, João;	Laponite®: A key nanoplatform for biomedical applications?	Nanomedicine: Nanotechnology, Biology and Medicine	14	7	2407-2420	2018	Elsevier	Tomás, Helena; Alves, Carla S; Rodrigues, João;	Laponite®: A key nanoplatform for biomedical applications?	Nanomedicine: Nanotechnology, Biology and Medicine	14
28552649	Laponite®: A key nanoplatform for biomedical applications?	Tomás H, Alves CS, Rodrigues J.	Nanomedicine. 2018 Oct;14(7):2407-2420. doi: 10.1016/j.nano.2017.04.016. Epub 2017 May 26.	Tomás H	Nanomedicine	2018	2017/05/30			10.1016/j.nano.2017.04.016	28552649	Laponite®: A key nanoplatform for biomedical applications?	Tomás H, Alves CS, Rodrigues J.	Nanomedicine. 2018 Oct;14(7):2407-2420. doi: 10.1016/j.nano.2017.04.016. Epub 2017 May 26.	Tomás H	Nanomedicine	2018	2017/05/30
J	LAPONITE (R) nanodisk-based platforms for cancer diagnosis and therapy				Katti, Kalpana S.; Jasuja, Haneesh; Jaswandkar, Sharad, V; Mohanty, Sibanwita; Katti, Dinesh R.				MATERIALS ADVANCES
Li, Gaoming; Guo, Yunqi; Guo, Rui; Shi, Xiangyang; Shen, Mingwu;	LAPONITE® nanodisk-based platforms for cancer diagnosis and therapy	Materials Advances				2022	Royal Society of Chemistry	Li, Gaoming; Guo, Yunqi; Guo, Rui; Shi, Xiangyang; Shen, Mingwu;	LAPONITE® nanodisk-based platforms for cancer diagnosis and therapy	Materials Advances				2022	Royal Society of Chemistry	Li, Gaoming; Guo, Yunqi; Guo, Rui; Shi, Xiangyang; Shen, Mingwu;	LAPONITE® nanodisk-based platforms for cancer diagnosis and therapy	Materials Advances
Dávila, José Luis; d’Ávila, Marcos Akira;	Laponite as a rheology modifier of alginate solutions: Physical gelation and aging evolution	Carbohydrate polymers	157		1-8	2017	Elsevier	Dávila, José Luis; d’Ávila, Marcos Akira;	Laponite as a rheology modifier of alginate solutions: Physical gelation and aging evolution	Carbohydrate polymers	157		1-8	2017	Elsevier	Dávila, José Luis; d’Ávila, Marcos Akira;	Laponite as a rheology modifier of alginate solutions: Physical gelation and aging evolution	Carbohydrate polymers	157
Fraile, José M; Garcia-Martin, Elena; Gil, Cristina; Mayoral, José A; Pablo, Luis E; Polo, Vicente; Prieto, Esther; Vispe, Eugenio;	Laponite as carrier for controlled in vitro delivery of dexamethasone in vitreous humor models	European Journal of Pharmaceutics and Biopharmaceutics	108		83-90	2016	Elsevier	Fraile, José M; Garcia-Martin, Elena; Gil, Cristina; Mayoral, José A; Pablo, Luis E; Polo, Vicente; Prieto, Esther; Vispe, Eugenio;	Laponite as carrier for controlled in vitro delivery of dexamethasone in vitreous humor models	European Journal of Pharmaceutics and Biopharmaceutics	108		83-90	2016	Elsevier	Fraile, José M; Garcia-Martin, Elena; Gil, Cristina; Mayoral, José A; Pablo, Luis E; Polo, Vicente; Prieto, Esther; Vispe, Eugenio;	Laponite as carrier for controlled in vitro delivery of dexamethasone in vitreous humor models	European Journal of Pharmaceutics and Biopharmaceutics	108
Pineda-Álvarez, Ramón Andrés; Flores-Avila, Carolina; Medina-Torres, Luis; Gracia-Mora, Jesús; Escobar-Chávez, José Juan; Leyva-Gómez, Gerardo; Shahbazi, Mohammad-Ali; Bernad-Bernad, María Josefa;	Laponite Composites: In Situ Films Forming as a Possible Healing Agent	Pharmaceutics	15	6	1634	2023	MDPI	Pineda-Álvarez, Ramón Andrés; Flores-Avila, Carolina; Medina-Torres, Luis; Gracia-Mora, Jesús; Escobar-Chávez, José Juan; Leyva-Gómez, Gerardo; Shahbazi, Mohammad-Ali; Bernad-Bernad, María Josefa;	Laponite Composites: In Situ Films Forming as a Possible Healing Agent	Pharmaceutics	15	6	1634	2023	MDPI	Pineda-Álvarez, Ramón Andrés; Flores-Avila, Carolina; Medina-Torres, Luis; Gracia-Mora, Jesús; Escobar-Chávez, José Juan; Leyva-Gómez, Gerardo; Shahbazi, Mohammad-Ali; Bernad-Bernad, María Josefa;	Laponite Composites: In Situ Films Forming as a Possible Healing Agent	Pharmaceutics	15
Shao, Qing; Zhang, Wenjie; Qi, Jingjie; Liao, Huiyun; Guo, Hao; Tan, Xiaoyan; Chi, Bo;	Laponite stabilized endogenous antibacterial hydrogel as wet-tissue adhesive	Journal of the Mechanical Behavior of Biomedical Materials	145		106009	2023	Elsevier	Shao, Qing; Zhang, Wenjie; Qi, Jingjie; Liao, Huiyun; Guo, Hao; Tan, Xiaoyan; Chi, Bo;	Laponite stabilized endogenous antibacterial hydrogel as wet-tissue adhesive	Journal of the Mechanical Behavior of Biomedical Materials	145		106009	2023	Elsevier	Shao, Qing; Zhang, Wenjie; Qi, Jingjie; Liao, Huiyun; Guo, Hao; Tan, Xiaoyan; Chi, Bo;	Laponite stabilized endogenous antibacterial hydrogel as wet-tissue adhesive	Journal of the Mechanical Behavior of Biomedical Materials	145
Stealey, Samuel T; Gaharwar, Akhilesh K; Zustiak, Silviya Petrova;	Laponite-Based Nanocomposite Hydrogels for Drug Delivery Applications	Pharmaceuticals	16	6	821	2023	MDPI	Stealey, Samuel T; Gaharwar, Akhilesh K; Zustiak, Silviya Petrova;	Laponite-Based Nanocomposite Hydrogels for Drug Delivery Applications	Pharmaceuticals	16	6	821	2023	MDPI	Stealey, Samuel T; Gaharwar, Akhilesh K; Zustiak, Silviya Petrova;	Laponite-Based Nanocomposite Hydrogels for Drug Delivery Applications	Pharmaceuticals	16
37375768	Laponite-Based Nanocomposite Hydrogels for Drug Delivery Applications	Stealey ST, Gaharwar AK, Zustiak SP.	Pharmaceuticals (Basel). 2023 May 31;16(6):821. doi: 10.3390/ph16060821.	Stealey ST	Pharmaceuticals (Basel)	2023	2023/06/28	PMC10304651		10.3390/ph16060821	37375768	Laponite-Based Nanocomposite Hydrogels for Drug Delivery Applications	Stealey ST, Gaharwar AK, Zustiak SP.	Pharmaceuticals (Basel). 2023 May 31;16(6):821. doi: 10.3390/ph16060821.	Stealey ST	Pharmaceuticals (Basel)	2023	2023/06/28	PMC10304651
Das, Sabya S; Hussain, Kashif; Singh, Sima; Hussain, Afzal; Faruk, Abdul; Tebyetekerwa, Mike;	Laponite-based nanomaterials for biomedical applications: a review	Current Pharmaceutical Design	25	4	424-443	2019	Bentham Science Publishers	Das, Sabya S; Hussain, Kashif; Singh, Sima; Hussain, Afzal; Faruk, Abdul; Tebyetekerwa, Mike;	Laponite-based nanomaterials for biomedical applications: a review	Current Pharmaceutical Design	25	4	424-443	2019	Bentham Science Publishers	Das, Sabya S; Hussain, Kashif; Singh, Sima; Hussain, Afzal; Faruk, Abdul; Tebyetekerwa, Mike;	Laponite-based nanomaterials for biomedical applications: a review	Current Pharmaceutical Design	25
J	Laponite-based Nanomaterials for Biomedical Applications: A Review				Tomas, Helena; Alves, Carla S.; Rodrigues, Joao				NANOMEDICINE-NANOTECHNOLOGY BIOLOGY AND MEDICINE
30947654	Laponite-based Nanomaterials for Biomedical Applications: A Review	Das SS, Neelam, Hussain K, Singh S, Hussain A, Faruk A, Tebyetekerwa M.	Curr Pharm Des. 2019;25(4):424-443. doi: 10.2174/1381612825666190402165845.	Das SS	Curr Pharm Des	2019	2019/04/06			10.2174/1381612825666190402165845	30947654	Laponite-based Nanomaterials for Biomedical Applications: A Review	Das SS, Neelam, Hussain K, Singh S, Hussain A, Faruk A, Tebyetekerwa M.	Curr Pharm Des. 2019;25(4):424-443. doi: 10.2174/1381612825666190402165845.	Das SS	Curr Pharm Des	2019	2019/04/06
J	Laponite-Based Nanomaterials for Drug Delivery				Dong, Jiani; Cheng, Zeneng; Tan, Songwen; Zhu, Qubo				EXPERT OPINION ON DRUG DELIVERY
Suterio, Natalia; Bazzo, Giovana C; Rauber, Gabriela Schneider; Silva, Adny Henrique; Caon, Thiago; Parize, Alexandre Luis; Creczynski-Pasa, Tânia Beatriz; Stulzer, Hellen Karine;	Laponite® gel formulation containing simvastatin for melanoma treatment	Applied Clay Science	228		106651	2022	Elsevier	Suterio, Natalia; Bazzo, Giovana C; Rauber, Gabriela Schneider; Silva, Adny Henrique; Caon, Thiago; Parize, Alexandre Luis; Creczynski-Pasa, Tânia Beatriz; Stulzer, Hellen Karine;	Laponite® gel formulation containing simvastatin for melanoma treatment	Applied Clay Science	228		106651	2022	Elsevier	Suterio, Natalia; Bazzo, Giovana C; Rauber, Gabriela Schneider; Silva, Adny Henrique; Caon, Thiago; Parize, Alexandre Luis; Creczynski-Pasa, Tânia Beatriz; Stulzer, Hellen Karine;	Laponite® gel formulation containing simvastatin for melanoma treatment	Applied Clay Science	228
Morariu, SIMONA; Teodorescu, MIRELA;	Laponite®–A versatile component in hybrid materials for biomedical applications	Mem Sci Sect Romanian Acad	43		141-155	2020		Morariu, SIMONA; Teodorescu, MIRELA;	Laponite®–A versatile component in hybrid materials for biomedical applications	Mem Sci Sect Romanian Acad	43		141-155	2020		Morariu, SIMONA; Teodorescu, MIRELA;	Laponite®–A versatile component in hybrid materials for biomedical applications	Mem Sci Sect Romanian Acad	43
Fatimah, Is; Fadillah, Ganjar; Purwiandono, Gani; Sahroni, Imam; Purwaningsih, Dyah; Riantana, Handy; Avif, Adnan Nur; Sagadevan, Suresh;	Magnetic-silica nanocomposites and the functionalized forms for environment and medical applications: A review	Inorganic Chemistry Communications	137		109213	2022	Elsevier	Fatimah, Is; Fadillah, Ganjar; Purwiandono, Gani; Sahroni, Imam; Purwaningsih, Dyah; Riantana, Handy; Avif, Adnan Nur; Sagadevan, Suresh;	Magnetic-silica nanocomposites and the functionalized forms for environment and medical applications: A review	Inorganic Chemistry Communications	137		109213	2022	Elsevier	Fatimah, Is; Fadillah, Ganjar; Purwiandono, Gani; Sahroni, Imam; Purwaningsih, Dyah; Riantana, Handy; Avif, Adnan Nur; Sagadevan, Suresh;	Magnetic-silica nanocomposites and the functionalized forms for environment and medical applications: A review	Inorganic Chemistry Communications	137
Vedadghavami, Armin; Minooei, Farnaz; Mohammadi, Mohammad Hossein; Khetani, Sultan; Kolahchi, Ahmad Rezaei; Mashayekhan, Shohreh; Sanati-Nezhad, Amir;	Manufacturing of hydrogel biomaterials with controlled mechanical properties for tissue engineering applications	Acta biomaterialia	62		42-63	2017	Elsevier	Vedadghavami, Armin; Minooei, Farnaz; Mohammadi, Mohammad Hossein; Khetani, Sultan; Kolahchi, Ahmad Rezaei; Mashayekhan, Shohreh; Sanati-Nezhad, Amir;	Manufacturing of hydrogel biomaterials with controlled mechanical properties for tissue engineering applications	Acta biomaterialia	62		42-63	2017	Elsevier	Vedadghavami, Armin; Minooei, Farnaz; Mohammadi, Mohammad Hossein; Khetani, Sultan; Kolahchi, Ahmad Rezaei; Mashayekhan, Shohreh; Sanati-Nezhad, Amir;	Manufacturing of hydrogel biomaterials with controlled mechanical properties for tissue engineering applications	Acta biomaterialia	62
Shakibania, Sara; Ghazanfari, Lida; Raeeszadeh-Sarmazdeh, Maryam; Khakbiz, Mehrdad;	Medical application of biomimetic 4D printing	Drug development and industrial pharmacy	47	4	521-534	2021	Taylor & Francis	Shakibania, Sara; Ghazanfari, Lida; Raeeszadeh-Sarmazdeh, Maryam; Khakbiz, Mehrdad;	Medical application of biomimetic 4D printing	Drug development and industrial pharmacy	47	4	521-534	2021	Taylor & Francis	Shakibania, Sara; Ghazanfari, Lida; Raeeszadeh-Sarmazdeh, Maryam; Khakbiz, Mehrdad;	Medical application of biomimetic 4D printing	Drug development and industrial pharmacy	47
Cavallaro, Giuseppe; Lazzara, Giuseppe; Fakhrullin, Rawil;	Mesoporous inorganic nanoscale particles for drug adsorption and controlled release	Therapeutic Delivery	9	4	287-301	2018	Future Science	Cavallaro, Giuseppe; Lazzara, Giuseppe; Fakhrullin, Rawil;	Mesoporous inorganic nanoscale particles for drug adsorption and controlled release	Therapeutic Delivery	9	4	287-301	2018	Future Science	Cavallaro, Giuseppe; Lazzara, Giuseppe; Fakhrullin, Rawil;	Mesoporous inorganic nanoscale particles for drug adsorption and controlled release	Therapeutic Delivery	9
Li, Yixuan; Zhao, Delu; Wang, Ziyao; Meng, Yiling; Liu, Bohui; Li, Lan; Liu, Rui; Dong, Sichen; Wei, Fulan;	Minimally invasive bone augmentation through subperiosteal injectable hydroxylapatite/laponite/alginate nanocomposite hydrogels	International Journal of Biological Macromolecules	231		123232	2023	Elsevier	Li, Yixuan; Zhao, Delu; Wang, Ziyao; Meng, Yiling; Liu, Bohui; Li, Lan; Liu, Rui; Dong, Sichen; Wei, Fulan;	Minimally invasive bone augmentation through subperiosteal injectable hydroxylapatite/laponite/alginate nanocomposite hydrogels	International Journal of Biological Macromolecules	231		123232	2023	Elsevier	Li, Yixuan; Zhao, Delu; Wang, Ziyao; Meng, Yiling; Liu, Bohui; Li, Lan; Liu, Rui; Dong, Sichen; Wei, Fulan;	Minimally invasive bone augmentation through subperiosteal injectable hydroxylapatite/laponite/alginate nanocomposite hydrogels	International Journal of Biological Macromolecules	231
Wei, Qinghua; Zhou, Jiayi; An, Yalong; Li, Mingyang; Zhang, Juan; Yang, Sheng;	Modification, 3D printing process and application of sodium alginate based hydrogels in soft tissue engineering: A review	International Journal of Biological Macromolecules			123450	2023	Elsevier	Wei, Qinghua; Zhou, Jiayi; An, Yalong; Li, Mingyang; Zhang, Juan; Yang, Sheng;	Modification, 3D printing process and application of sodium alginate based hydrogels in soft tissue engineering: A review	International Journal of Biological Macromolecules			123450	2023	Elsevier	Wei, Qinghua; Zhou, Jiayi; An, Yalong; Li, Mingyang; Zhang, Juan; Yang, Sheng;	Modification, 3D printing process and application of sodium alginate based hydrogels in soft tissue engineering: A review	International Journal of Biological Macromolecules
Rodrigues, José R; Alves, Natália M; Mano, João F;	Nacre-inspired nanocomposites produced using layer-by-layer assembly: Design strategies and biomedical applications	Materials Science and Engineering: C	76		1263-1273	2017	Elsevier	Rodrigues, José R; Alves, Natália M; Mano, João F;	Nacre-inspired nanocomposites produced using layer-by-layer assembly: Design strategies and biomedical applications	Materials Science and Engineering: C	76		1263-1273	2017	Elsevier	Rodrigues, José R; Alves, Natália M; Mano, João F;	Nacre-inspired nanocomposites produced using layer-by-layer assembly: Design strategies and biomedical applications	Materials Science and Engineering: C	76
Bhattacharyya, Amitava; Janarthanan, Gopinathan; Noh, Insup;	Nano-biomaterials for designing functional bioinks towards complex tissue and organ regeneration in 3D bioprinting	Additive Manufacturing	37		101639	2021	Elsevier	Bhattacharyya, Amitava; Janarthanan, Gopinathan; Noh, Insup;	Nano-biomaterials for designing functional bioinks towards complex tissue and organ regeneration in 3D bioprinting	Additive Manufacturing	37		101639	2021	Elsevier	Bhattacharyya, Amitava; Janarthanan, Gopinathan; Noh, Insup;	Nano-biomaterials for designing functional bioinks towards complex tissue and organ regeneration in 3D bioprinting	Additive Manufacturing	37
Villalba-Rodríguez, Angel M; Martínez-González, Sara; Sosa-Hernández, Juan Eduardo; Parra-Saldívar, Roberto; Bilal, Muhammad; Iqbal, Hafiz MN;	Nanoclay/polymer-based hydrogels and enzyme-loaded nanostructures for wound healing applications	Gels	7	2	59	2021	MDPI	Villalba-Rodríguez, Angel M; Martínez-González, Sara; Sosa-Hernández, Juan Eduardo; Parra-Saldívar, Roberto; Bilal, Muhammad; Iqbal, Hafiz MN;	Nanoclay/polymer-based hydrogels and enzyme-loaded nanostructures for wound healing applications	Gels	7	2	59	2021	MDPI	Villalba-Rodríguez, Angel M; Martínez-González, Sara; Sosa-Hernández, Juan Eduardo; Parra-Saldívar, Roberto; Bilal, Muhammad; Iqbal, Hafiz MN;	Nanoclay/polymer-based hydrogels and enzyme-loaded nanostructures for wound healing applications	Gels	7
J	Nanoclay/Polymer-Based Hydrogels and Enzyme-Loaded Nanostructures for Wound Healing Applications				Tipa, Cezar; Cidade, Maria T.; Borges, Joao P.; Costa, Luis C.; Silva, Jorge C.; Soares, Paula I. P.				NANOMATERIALS
34068868	Nanoclay/Polymer-Based Hydrogels and Enzyme-Loaded Nanostructures for Wound Healing Applications	Villalba-Rodríguez AM, Martínez-González S, Sosa-Hernández JE, Parra-Saldívar R, Bilal M, Iqbal HMN.	Gels. 2021 May 14;7(2):59. doi: 10.3390/gels7020059.	Villalba-Rodríguez AM	Gels	2021	2021/06/02	PMC8162325		10.3390/gels7020059	34068868	Nanoclay/Polymer-Based Hydrogels and Enzyme-Loaded Nanostructures for Wound Healing Applications	Villalba-Rodríguez AM, Martínez-González S, Sosa-Hernández JE, Parra-Saldívar R, Bilal M, Iqbal HMN.	Gels. 2021 May 14;7(2):59. doi: 10.3390/gels7020059.	Villalba-Rodríguez AM	Gels	2021	2021/06/02	PMC8162325
Katti, Kalpana S; Jasuja, Haneesh; Jaswandkar, Sharad; Mohanty, Sibanwita; Katti, Dinesh R;	Nanoclays in medicine: a new frontier of an ancient medical practice	Materials Advances				2022	Royal Society of Chemistry	Katti, Kalpana S; Jasuja, Haneesh; Jaswandkar, Sharad; Mohanty, Sibanwita; Katti, Dinesh R;	Nanoclays in medicine: a new frontier of an ancient medical practice	Materials Advances				2022	Royal Society of Chemistry	Katti, Kalpana S; Jasuja, Haneesh; Jaswandkar, Sharad; Mohanty, Sibanwita; Katti, Dinesh R;	Nanoclays in medicine: a new frontier of an ancient medical practice	Materials Advances
J	Nanoclays in medicine: a new frontier of an ancient medical practice				Lysenkov, Eduard; Klepko, Valery; Bulavin, Leonid; Lebovka, Nikolai				CHEMICAL RECORD
36324871	Nanoclays in medicine: a new frontier of an ancient medical practice	Katti KS, Jasuja H, Jaswandkar SV, Mohanty S, Katti DR.	Mater Adv. 2022 Aug 31;3(20):7484-7500. doi: 10.1039/d2ma00528j. eCollection 2022 Oct 18.	Katti KS	Mater Adv	2022	2022/11/03	PMC9577303		10.1039/d2ma00528j	36324871	Nanoclays in medicine: a new frontier of an ancient medical practice	Katti KS, Jasuja H, Jaswandkar SV, Mohanty S, Katti DR.	Mater Adv. 2022 Aug 31;3(20):7484-7500. doi: 10.1039/d2ma00528j. eCollection 2022 Oct 18.	Katti KS	Mater Adv	2022	2022/11/03	PMC9577303
Cai, Yanli; Chang, Soon Yee; Gan, Soo Wah; Ma, Sha; Lu, Wen Feng; Yen, Ching-Chiuan;	Nanocomposite bioinks for 3D bioprinting	Acta biomaterialia				2022	Elsevier	Cai, Yanli; Chang, Soon Yee; Gan, Soo Wah; Ma, Sha; Lu, Wen Feng; Yen, Ching-Chiuan;	Nanocomposite bioinks for 3D bioprinting	Acta biomaterialia				2022	Elsevier	Cai, Yanli; Chang, Soon Yee; Gan, Soo Wah; Ma, Sha; Lu, Wen Feng; Yen, Ching-Chiuan;	Nanocomposite bioinks for 3D bioprinting	Acta biomaterialia
Kaniewska, Klaudia; Karbarz, Marcin; Katz, Evgeny;	Nanocomposite hydrogel films and coatings–Features and applications	Applied Materials Today	20		100776	2020	Elsevier	Kaniewska, Klaudia; Karbarz, Marcin; Katz, Evgeny;	Nanocomposite hydrogel films and coatings–Features and applications	Applied Materials Today	20		100776	2020	Elsevier	Kaniewska, Klaudia; Karbarz, Marcin; Katz, Evgeny;	Nanocomposite hydrogel films and coatings–Features and applications	Applied Materials Today	20
Magalhães, Leila SSM; Andrade, Danielle B; Bezerra, Roosevelt DS; Morais, Alan IS; Oliveira, Francilio C; Rizzo, Márcia S; Silva-Filho, Edson C; Lobo, Anderson O;	Nanocomposite hydrogel produced from PEGDA and laponite for bone regeneration	Journal of Functional Biomaterials	13	2	53	2022	MDPI	Magalhães, Leila SSM; Andrade, Danielle B; Bezerra, Roosevelt DS; Morais, Alan IS; Oliveira, Francilio C; Rizzo, Márcia S; Silva-Filho, Edson C; Lobo, Anderson O;	Nanocomposite hydrogel produced from PEGDA and laponite for bone regeneration	Journal of Functional Biomaterials	13	2	53	2022	MDPI	Magalhães, Leila SSM; Andrade, Danielle B; Bezerra, Roosevelt DS; Morais, Alan IS; Oliveira, Francilio C; Rizzo, Márcia S; Silva-Filho, Edson C; Lobo, Anderson O;	Nanocomposite hydrogel produced from PEGDA and laponite for bone regeneration	Journal of Functional Biomaterials	13
Motealleh, Andisheh; Kehr, Nermin Seda;	Nanocomposite hydrogels and their applications in tissue engineering	Advanced healthcare materials	6	1	1600938	2017	Wiley Online Library	Motealleh, Andisheh; Kehr, Nermin Seda;	Nanocomposite hydrogels and their applications in tissue engineering	Advanced healthcare materials	6	1	1600938	2017	Wiley Online Library	Motealleh, Andisheh; Kehr, Nermin Seda;	Nanocomposite hydrogels and their applications in tissue engineering	Advanced healthcare materials	6
Asadi, Nahideh; Alizadeh, Effat; Salehi, Roya; Khalandi, Bahar; Davaran, Soodabeh; Akbarzadeh, Abolfazl;	Nanocomposite hydrogels for cartilage tissue engineering: a review	Artificial cells, nanomedicine, and biotechnology	46	3	465-471	2018	Taylor & Francis	Asadi, Nahideh; Alizadeh, Effat; Salehi, Roya; Khalandi, Bahar; Davaran, Soodabeh; Akbarzadeh, Abolfazl;	Nanocomposite hydrogels for cartilage tissue engineering: a review	Artificial cells, nanomedicine, and biotechnology	46	3	465-471	2018	Taylor & Francis	Asadi, Nahideh; Alizadeh, Effat; Salehi, Roya; Khalandi, Bahar; Davaran, Soodabeh; Akbarzadeh, Abolfazl;	Nanocomposite hydrogels for cartilage tissue engineering: a review	Artificial cells, nanomedicine, and biotechnology	46
Cernencu, Alexandra I; Dinu, Andreea I; Stancu, Izabela C; Lungu, Adriana; Iovu, Horia;	Nanoengineered biomimetic hydrogels: A major advancement to fabricate 3D‐printed constructs for regenerative medicine	Biotechnology and Bioengineering	119	3	762-783	2022	Wiley Online Library	Cernencu, Alexandra I; Dinu, Andreea I; Stancu, Izabela C; Lungu, Adriana; Iovu, Horia;	Nanoengineered biomimetic hydrogels: A major advancement to fabricate 3D‐printed constructs for regenerative medicine	Biotechnology and Bioengineering	119	3	762-783	2022	Wiley Online Library	Cernencu, Alexandra I; Dinu, Andreea I; Stancu, Izabela C; Lungu, Adriana; Iovu, Horia;	Nanoengineered biomimetic hydrogels: A major advancement to fabricate 3D‐printed constructs for regenerative medicine	Biotechnology and Bioengineering	119
Jalili, Nima A; Muscarello, Madyson; Gaharwar, Akhilesh K;	Nanoengineered thermoresponsive magnetic hydrogels for biomedical applications	Bioengineering & translational medicine	1	3	297-305	2016	Wiley Online Library	Jalili, Nima A; Muscarello, Madyson; Gaharwar, Akhilesh K;	Nanoengineered thermoresponsive magnetic hydrogels for biomedical applications	Bioengineering & translational medicine	1	3	297-305	2016	Wiley Online Library	Jalili, Nima A; Muscarello, Madyson; Gaharwar, Akhilesh K;	Nanoengineered thermoresponsive magnetic hydrogels for biomedical applications	Bioengineering & translational medicine	1
Nomicisio, Cristian; Ruggeri, Marco; Bianchi, Eleonora; Vigani, Barbara; Valentino, Caterina; Aguzzi, Carola; Viseras, Cesar; Rossi, Silvia; Sandri, Giuseppina;	Natural and Synthetic Clay Minerals in the Pharmaceutical and Biomedical Fields	Pharmaceutics	15	5	1368	2023	MDPI	Nomicisio, Cristian; Ruggeri, Marco; Bianchi, Eleonora; Vigani, Barbara; Valentino, Caterina; Aguzzi, Carola; Viseras, Cesar; Rossi, Silvia; Sandri, Giuseppina;	Natural and Synthetic Clay Minerals in the Pharmaceutical and Biomedical Fields	Pharmaceutics	15	5	1368	2023	MDPI	Nomicisio, Cristian; Ruggeri, Marco; Bianchi, Eleonora; Vigani, Barbara; Valentino, Caterina; Aguzzi, Carola; Viseras, Cesar; Rossi, Silvia; Sandri, Giuseppina;	Natural and Synthetic Clay Minerals in the Pharmaceutical and Biomedical Fields	Pharmaceutics	15
Mahdavinia, Gholam Reza; Soleymani, Moslem; Sabzi, Mohammad; Azimi, Hamidreza; Atlasi, Ziba;	Novel magnetic polyvinyl alcohol/laponite RD nanocomposite hydrogels for efficient removal of methylene blue	Journal of Environmental Chemical Engineering	5	3	2617-2630	2017	Elsevier	Mahdavinia, Gholam Reza; Soleymani, Moslem; Sabzi, Mohammad; Azimi, Hamidreza; Atlasi, Ziba;	Novel magnetic polyvinyl alcohol/laponite RD nanocomposite hydrogels for efficient removal of methylene blue	Journal of Environmental Chemical Engineering	5	3	2617-2630	2017	Elsevier	Mahdavinia, Gholam Reza; Soleymani, Moslem; Sabzi, Mohammad; Azimi, Hamidreza; Atlasi, Ziba;	Novel magnetic polyvinyl alcohol/laponite RD nanocomposite hydrogels for efficient removal of methylene blue	Journal of Environmental Chemical Engineering	5
Cidonio, Gianluca; Alcala-Orozco, Cesar R; Lim, Khoon S; Glinka, Michael; Mutreja, Isha; Kim, Yang-Hee; Dawson, Jonathan I; Woodfield, Tim BF; Oreffo, Richard OC;	Osteogenic and angiogenic tissue formation in high fidelity nanocomposite Laponite-gelatin bioinks	Biofabrication	11	3	35027	2019	IOP Publishing	Cidonio, Gianluca; Alcala-Orozco, Cesar R; Lim, Khoon S; Glinka, Michael; Mutreja, Isha; Kim, Yang-Hee; Dawson, Jonathan I; Woodfield, Tim BF; Oreffo, Richard OC;	Osteogenic and angiogenic tissue formation in high fidelity nanocomposite Laponite-gelatin bioinks	Biofabrication	11	3	35027	2019	IOP Publishing	Cidonio, Gianluca; Alcala-Orozco, Cesar R; Lim, Khoon S; Glinka, Michael; Mutreja, Isha; Kim, Yang-Hee; Dawson, Jonathan I; Woodfield, Tim BF; Oreffo, Richard OC;	Osteogenic and angiogenic tissue formation in high fidelity nanocomposite Laponite-gelatin bioinks	Biofabrication	11
Heragh, Bagher Kazemi; Taherinezhad, Hakimeh; Mahdavinia, Gholam Reza; Javanshir, Shahrzad; Labib, Parisa; Ghasemsolb, Sara;	pH-responsive co-delivery of doxorubicin and saffron via cross-linked chitosan/laponite RD nanoparticles for enhanced-chemotherapy	Materials Today Communications	34		104956	2023	Elsevier	Heragh, Bagher Kazemi; Taherinezhad, Hakimeh; Mahdavinia, Gholam Reza; Javanshir, Shahrzad; Labib, Parisa; Ghasemsolb, Sara;	pH-responsive co-delivery of doxorubicin and saffron via cross-linked chitosan/laponite RD nanoparticles for enhanced-chemotherapy	Materials Today Communications	34		104956	2023	Elsevier	Heragh, Bagher Kazemi; Taherinezhad, Hakimeh; Mahdavinia, Gholam Reza; Javanshir, Shahrzad; Labib, Parisa; Ghasemsolb, Sara;	pH-responsive co-delivery of doxorubicin and saffron via cross-linked chitosan/laponite RD nanoparticles for enhanced-chemotherapy	Materials Today Communications	34
Gonçalves, Mara; Figueira, Priscilla; Maciel, Dina; Rodrigues, João; Qu, Xue; Liu, Changsheng; Tomás, Helena; Li, Yulin;	pH-sensitive Laponite®/doxorubicin/alginate nanohybrids with improved anticancer efficacy	Acta biomaterialia	10	1	300-307	2014	Elsevier	Gonçalves, Mara; Figueira, Priscilla; Maciel, Dina; Rodrigues, João; Qu, Xue; Liu, Changsheng; Tomás, Helena; Li, Yulin;	pH-sensitive Laponite®/doxorubicin/alginate nanohybrids with improved anticancer efficacy	Acta biomaterialia	10	1	300-307	2014	Elsevier	Gonçalves, Mara; Figueira, Priscilla; Maciel, Dina; Rodrigues, João; Qu, Xue; Liu, Changsheng; Tomás, Helena; Li, Yulin;	pH-sensitive Laponite®/doxorubicin/alginate nanohybrids with improved anticancer efficacy	Acta biomaterialia	10
Ji, Ding-Kun; Ménard-Moyon, Cécilia; Bianco, Alberto;	Physically-triggered nanosystems based on two-dimensional materials for cancer theranostics	Advanced Drug Delivery Reviews	138		211-232	2019	Elsevier	Ji, Ding-Kun; Ménard-Moyon, Cécilia; Bianco, Alberto;	Physically-triggered nanosystems based on two-dimensional materials for cancer theranostics	Advanced Drug Delivery Reviews	138		211-232	2019	Elsevier	Ji, Ding-Kun; Ménard-Moyon, Cécilia; Bianco, Alberto;	Physically-triggered nanosystems based on two-dimensional materials for cancer theranostics	Advanced Drug Delivery Reviews	138
J	Physico-Chemical Properties of Laponite & REG;/Polyethylene-oxide Based Composites				Heid, Susanne; Boccaccini, Aldo R.				ACTA BIOMATERIALIA
37387571	Physico-Chemical Properties of Laponite®/Polyethylene-oxide Based Composites	Lysenkov E, Klepko V, Bulavin L, Lebovka N.	Chem Rec. 2023 Jun 30:e202300166. doi: 10.1002/tcr.202300166. Online ahead of print.	Lysenkov E	Chem Rec	2023	2023/06/30			10.1002/tcr.202300166	37387571	Physico-Chemical Properties of Laponite®/Polyethylene-oxide Based Composites	Lysenkov E, Klepko V, Bulavin L, Lebovka N.	Chem Rec. 2023 Jun 30:e202300166. doi: 10.1002/tcr.202300166. Online ahead of print.	Lysenkov E	Chem Rec	2023	2023/06/30
Lysenkov, Eduard; Klepko, Valery; Bulavin, Leonid; Lebovka, Nikolai;	Physico‐Chemical Properties of Laponite®/Polyethylene‐oxide Based Composites	The Chemical Record			e202300166	2023	Wiley Online Library	Lysenkov, Eduard; Klepko, Valery; Bulavin, Leonid; Lebovka, Nikolai;	Physico‐Chemical Properties of Laponite®/Polyethylene‐oxide Based Composites	The Chemical Record			e202300166	2023	Wiley Online Library	Lysenkov, Eduard; Klepko, Valery; Bulavin, Leonid; Lebovka, Nikolai;	Physico‐Chemical Properties of Laponite®/Polyethylene‐oxide Based Composites	The Chemical Record
Akbar, Samina; Anwar, Aneela; Ayish, Abdullah; Elliott, Joanne M; Squires, Adam M;	Phytantriol based smart nano-carriers for drug delivery applications	European Journal of Pharmaceutical Sciences	101		31-42	2017	Elsevier	Akbar, Samina; Anwar, Aneela; Ayish, Abdullah; Elliott, Joanne M; Squires, Adam M;	Phytantriol based smart nano-carriers for drug delivery applications	European Journal of Pharmaceutical Sciences	101		31-42	2017	Elsevier	Akbar, Samina; Anwar, Aneela; Ayish, Abdullah; Elliott, Joanne M; Squires, Adam M;	Phytantriol based smart nano-carriers for drug delivery applications	European Journal of Pharmaceutical Sciences	101
Mishra, Shivani Bhardwaj; Mishra, Ajay Kumar;	Polymeric hydrogels: A review of recent developments	Polymeric hydrogels as smart biomaterials			1-17	2016	Springer	Mishra, Shivani Bhardwaj; Mishra, Ajay Kumar;	Polymeric hydrogels: A review of recent developments	Polymeric hydrogels as smart biomaterials			1-17	2016	Springer	Mishra, Shivani Bhardwaj; Mishra, Ajay Kumar;	Polymeric hydrogels: A review of recent developments	Polymeric hydrogels as smart biomaterials
Wu, David T; Munguia-Lopez, Jose G; Cho, Ye Won; Ma, Xiaolu; Song, Vivian; Zhu, Zhiyue; Tran, Simon D;	Polymeric scaffolds for dental, oral, and craniofacial regenerative medicine	Molecules	26	22	7043	2021	MDPI	Wu, David T; Munguia-Lopez, Jose G; Cho, Ye Won; Ma, Xiaolu; Song, Vivian; Zhu, Zhiyue; Tran, Simon D;	Polymeric scaffolds for dental, oral, and craniofacial regenerative medicine	Molecules	26	22	7043	2021	MDPI	Wu, David T; Munguia-Lopez, Jose G; Cho, Ye Won; Ma, Xiaolu; Song, Vivian; Zhu, Zhiyue; Tran, Simon D;	Polymeric scaffolds for dental, oral, and craniofacial regenerative medicine	Molecules	26
Yadav, Harsh; Agrawal, Reshu; Panday, Anupama; Patel, Jwala; Maiti, Sabyasachi;	Polysaccharide-silicate composite hydrogels: Review on synthesis and drug delivery credentials	Journal of Drug Delivery Science and Technology			103573	2022	Elsevier	Yadav, Harsh; Agrawal, Reshu; Panday, Anupama; Patel, Jwala; Maiti, Sabyasachi;	Polysaccharide-silicate composite hydrogels: Review on synthesis and drug delivery credentials	Journal of Drug Delivery Science and Technology			103573	2022	Elsevier	Yadav, Harsh; Agrawal, Reshu; Panday, Anupama; Patel, Jwala; Maiti, Sabyasachi;	Polysaccharide-silicate composite hydrogels: Review on synthesis and drug delivery credentials	Journal of Drug Delivery Science and Technology
Du, Chengcheng; Huang, Wei;	Progress and prospects of nanocomposite hydrogels in bone tissue engineering	Nanocomposites	8	1	102-124	2022	Taylor & Francis	Du, Chengcheng; Huang, Wei;	Progress and prospects of nanocomposite hydrogels in bone tissue engineering	Nanocomposites	8	1	102-124	2022	Taylor & Francis	Du, Chengcheng; Huang, Wei;	Progress and prospects of nanocomposite hydrogels in bone tissue engineering	Nanocomposites	8
Erezuma, Itsasne; Lukin, Izeia; Desimone, Martin; Zhang, Yu Shrike; Dolatshahi-Pirouz, Alireza; Orive, Gorka;	Progress in self-healing hydrogels and their applications in bone tissue engineering	Biomaterials Advances			213274	2022	Elsevier	Erezuma, Itsasne; Lukin, Izeia; Desimone, Martin; Zhang, Yu Shrike; Dolatshahi-Pirouz, Alireza; Orive, Gorka;	Progress in self-healing hydrogels and their applications in bone tissue engineering	Biomaterials Advances			213274	2022	Elsevier	Erezuma, Itsasne; Lukin, Izeia; Desimone, Martin; Zhang, Yu Shrike; Dolatshahi-Pirouz, Alireza; Orive, Gorka;	Progress in self-healing hydrogels and their applications in bone tissue engineering	Biomaterials Advances
36640523	Progress in self-healing hydrogels and their applications in bone tissue engineering	Erezuma I, Lukin I, Desimone M, Zhang YS, Dolatshahi-Pirouz A, Orive G.	Biomater Adv. 2023 Mar;146:213274. doi: 10.1016/j.bioadv.2022.213274. Epub 2022 Dec 30.	Erezuma I	Biomater Adv	2023	2023/01/14			10.1016/j.bioadv.2022.213274	36640523	Progress in self-healing hydrogels and their applications in bone tissue engineering	Erezuma I, Lukin I, Desimone M, Zhang YS, Dolatshahi-Pirouz A, Orive G.	Biomater Adv. 2023 Mar;146:213274. doi: 10.1016/j.bioadv.2022.213274. Epub 2022 Dec 30.	Erezuma I	Biomater Adv	2023	2023/01/14
Sagar, Prem; Kumar, Gitesh; Handa, Amit;	Progressive use of nanocomposite hydrogels materials for regeneration of damaged cartilage and their tribological mechanical properties	Proceedings of the Institution of Mechanical Engineers, Part N: Journal of Nanomaterials, Nanoengineering and Nanosystems			23977914231151487	2023	SAGE Publications Sage UK: London, England	Sagar, Prem; Kumar, Gitesh; Handa, Amit;	Progressive use of nanocomposite hydrogels materials for regeneration of damaged cartilage and their tribological mechanical properties	Proceedings of the Institution of Mechanical Engineers, Part N: Journal of Nanomaterials, Nanoengineering and Nanosystems			23977914231151487	2023	SAGE Publications Sage UK: London, England	Sagar, Prem; Kumar, Gitesh; Handa, Amit;	Progressive use of nanocomposite hydrogels materials for regeneration of damaged cartilage and their tribological mechanical properties	Proceedings of the Institution of Mechanical Engineers, Part N: Journal of Nanomaterials, Nanoengineering and Nanosystems
Xu, Cancan; Dai, Guohao; Hong, Yi;	Recent advances in high-strength and elastic hydrogels for 3D printing in biomedical applications	Acta biomaterialia	95		50-59	2019	Elsevier	Xu, Cancan; Dai, Guohao; Hong, Yi;	Recent advances in high-strength and elastic hydrogels for 3D printing in biomedical applications	Acta biomaterialia	95		50-59	2019	Elsevier	Xu, Cancan; Dai, Guohao; Hong, Yi;	Recent advances in high-strength and elastic hydrogels for 3D printing in biomedical applications	Acta biomaterialia	95
Rahmani Del Bakhshayesh, Azizeh; Saghebasl, Solmaz; Asadi, Nahideh; Kashani, Elmira; Mehdipour, Ahmad; Nezami Asl, Amir; Akbarzadeh, Abolfazl;	Recent advances in nano‐scaffolds for tissue engineering applications: Toward natural therapeutics	Wiley Interdisciplinary Reviews: Nanomedicine and Nanobiotechnology			e1882	2023	Wiley Online Library	Rahmani Del Bakhshayesh, Azizeh; Saghebasl, Solmaz; Asadi, Nahideh; Kashani, Elmira; Mehdipour, Ahmad; Nezami Asl, Amir; Akbarzadeh, Abolfazl;	Recent advances in nano‐scaffolds for tissue engineering applications: Toward natural therapeutics	Wiley Interdisciplinary Reviews: Nanomedicine and Nanobiotechnology			e1882	2023	Wiley Online Library	Rahmani Del Bakhshayesh, Azizeh; Saghebasl, Solmaz; Asadi, Nahideh; Kashani, Elmira; Mehdipour, Ahmad; Nezami Asl, Amir; Akbarzadeh, Abolfazl;	Recent advances in nano‐scaffolds for tissue engineering applications: Toward natural therapeutics	Wiley Interdisciplinary Reviews: Nanomedicine and Nanobiotechnology
33596293	Recent advances in the design of inorganic and nano-clay particles for the treatment of brain disorders	Persano F, Batasheva S, Fakhrullina G, Gigli G, Leporatti S, Fakhrullin R.	J Mater Chem B. 2021 Mar 28;9(12):2756-2784. doi: 10.1039/d0tb02957b. Epub 2021 Feb 17.	Persano F	J Mater Chem B	2021	2021/02/17			10.1039/d0tb02957b	33596293	Recent advances in the design of inorganic and nano-clay particles for the treatment of brain disorders	Persano F, Batasheva S, Fakhrullina G, Gigli G, Leporatti S, Fakhrullin R.	J Mater Chem B. 2021 Mar 28;9(12):2756-2784. doi: 10.1039/d0tb02957b. Epub 2021 Feb 17.	Persano F	J Mater Chem B	2021	2021/02/17
Askari, Mohsen; Naniz, Moqaddaseh Afzali; Kouhi, Monireh; Saberi, Azadeh; Zolfagharian, Ali; Bodaghi, Mahdi;	Recent progress in extrusion 3D bioprinting of hydrogel biomaterials for tissue regeneration: a comprehensive review with focus on advanced fabrication techniques	Biomaterials science	9	3	535-573	2021	Royal Society of Chemistry	Askari, Mohsen; Naniz, Moqaddaseh Afzali; Kouhi, Monireh; Saberi, Azadeh; Zolfagharian, Ali; Bodaghi, Mahdi;	Recent progress in extrusion 3D bioprinting of hydrogel biomaterials for tissue regeneration: a comprehensive review with focus on advanced fabrication techniques	Biomaterials science	9	3	535-573	2021	Royal Society of Chemistry	Askari, Mohsen; Naniz, Moqaddaseh Afzali; Kouhi, Monireh; Saberi, Azadeh; Zolfagharian, Ali; Bodaghi, Mahdi;	Recent progress in extrusion 3D bioprinting of hydrogel biomaterials for tissue regeneration: a comprehensive review with focus on advanced fabrication techniques	Biomaterials science	9
Wang, Yige; Li, Peng; Wang, Shufang; Li, Huanrong;	Recent progress in luminescent materials based on lanthanide complexes intercalated synthetic clays	Journal of Rare Earths	37	5	451-467	2019	Elsevier	Wang, Yige; Li, Peng; Wang, Shufang; Li, Huanrong;	Recent progress in luminescent materials based on lanthanide complexes intercalated synthetic clays	Journal of Rare Earths	37	5	451-467	2019	Elsevier	Wang, Yige; Li, Peng; Wang, Shufang; Li, Huanrong;	Recent progress in luminescent materials based on lanthanide complexes intercalated synthetic clays	Journal of Rare Earths	37
Pei, Xinjie; Wang, Jintao; Cong, Yang; Fu, Jun;	Recent progress in polymer hydrogel bioadhesives	Journal of Polymer Science	59	13	1312-1337	2021	Wiley Online Library	Pei, Xinjie; Wang, Jintao; Cong, Yang; Fu, Jun;	Recent progress in polymer hydrogel bioadhesives	Journal of Polymer Science	59	13	1312-1337	2021	Wiley Online Library	Pei, Xinjie; Wang, Jintao; Cong, Yang; Fu, Jun;	Recent progress in polymer hydrogel bioadhesives	Journal of Polymer Science	59
Yu, Xuepeng; Chen, Long; Jin, Zhengyu; Jiao, Aiquan;	Research progress of starch-based biodegradable materials: A review	Journal of Materials Science	56		11187-11208	2021	Springer	Yu, Xuepeng; Chen, Long; Jin, Zhengyu; Jiao, Aiquan;	Research progress of starch-based biodegradable materials: A review	Journal of Materials Science	56		11187-11208	2021	Springer	Yu, Xuepeng; Chen, Long; Jin, Zhengyu; Jiao, Aiquan;	Research progress of starch-based biodegradable materials: A review	Journal of Materials Science	56
Han, Xiaying; Xu, Houshi; Che, Lingbin; Sha, Dongyong; Huang, Chaojun; Meng, Tong; Song, Dianwen;	Retracted: application of inorganic nanocomposite hydrogels in bone tissue engineering	Iscience	23	12		2020	Elsevier	Han, Xiaying; Xu, Houshi; Che, Lingbin; Sha, Dongyong; Huang, Chaojun; Meng, Tong; Song, Dianwen;	Retracted: application of inorganic nanocomposite hydrogels in bone tissue engineering	Iscience	23	12		2020	Elsevier	Han, Xiaying; Xu, Houshi; Che, Lingbin; Sha, Dongyong; Huang, Chaojun; Meng, Tong; Song, Dianwen;	Retracted: application of inorganic nanocomposite hydrogels in bone tissue engineering	Iscience	23
Li, Huijun; Tan, Cavin; Li, Lin;	Review of 3D printable hydrogels and constructs	Materials & Design	159		20-38	2018	Elsevier	Li, Huijun; Tan, Cavin; Li, Lin;	Review of 3D printable hydrogels and constructs	Materials & Design	159		20-38	2018	Elsevier	Li, Huijun; Tan, Cavin; Li, Lin;	Review of 3D printable hydrogels and constructs	Materials & Design	159
Fang, Wenzhuo; Yang, Ming; Liu, Meng; Jin, Yangwang; Wang, Yuhui; Yang, Ranxing; Wang, Ying; Zhang, Kaile; Fu, Qiang;	Review on Additives in Hydrogels for 3D Bioprinting of Regenerative Medicine: From Mechanism to Methodology	Pharmaceutics	15	6	1700	2023	MDPI	Fang, Wenzhuo; Yang, Ming; Liu, Meng; Jin, Yangwang; Wang, Yuhui; Yang, Ranxing; Wang, Ying; Zhang, Kaile; Fu, Qiang;	Review on Additives in Hydrogels for 3D Bioprinting of Regenerative Medicine: From Mechanism to Methodology	Pharmaceutics	15	6	1700	2023	MDPI	Fang, Wenzhuo; Yang, Ming; Liu, Meng; Jin, Yangwang; Wang, Yuhui; Yang, Ranxing; Wang, Ying; Zhang, Kaile; Fu, Qiang;	Review on Additives in Hydrogels for 3D Bioprinting of Regenerative Medicine: From Mechanism to Methodology	Pharmaceutics	15
Shah, Pinky; Chandra, Sudeshna;	Review on emergence of nanomaterial coatings in bio-engineered cardiovascular stents	Journal of Drug Delivery Science and Technology	70		103224	2022	Elsevier	Shah, Pinky; Chandra, Sudeshna;	Review on emergence of nanomaterial coatings in bio-engineered cardiovascular stents	Journal of Drug Delivery Science and Technology	70		103224	2022	Elsevier	Shah, Pinky; Chandra, Sudeshna;	Review on emergence of nanomaterial coatings in bio-engineered cardiovascular stents	Journal of Drug Delivery Science and Technology	70
Tan, Xuan Hao; Liu, Ling; Mitryashkin, Alexander; Wang, Yunyun; Goh, James Cho Hong;	Silk fibroin as a bioink–a thematic review of functionalization strategies for bioprinting applications	ACS Biomaterials Science & Engineering	8	8	3242-3270	2022	ACS Publications	Tan, Xuan Hao; Liu, Ling; Mitryashkin, Alexander; Wang, Yunyun; Goh, James Cho Hong;	Silk fibroin as a bioink–a thematic review of functionalization strategies for bioprinting applications	ACS Biomaterials Science & Engineering	8	8	3242-3270	2022	ACS Publications	Tan, Xuan Hao; Liu, Ling; Mitryashkin, Alexander; Wang, Yunyun; Goh, James Cho Hong;	Silk fibroin as a bioink–a thematic review of functionalization strategies for bioprinting applications	ACS Biomaterials Science & Engineering	8
Eslahi, Niloofar; Abdorahim, Marjan; Simchi, Abdolreza;	Smart polymeric hydrogels for cartilage tissue engineering: a review on the chemistry and biological functions	Biomacromolecules	17	11	3441-3463	2016	ACS Publications	Eslahi, Niloofar; Abdorahim, Marjan; Simchi, Abdolreza;	Smart polymeric hydrogels for cartilage tissue engineering: a review on the chemistry and biological functions	Biomacromolecules	17	11	3441-3463	2016	ACS Publications	Eslahi, Niloofar; Abdorahim, Marjan; Simchi, Abdolreza;	Smart polymeric hydrogels for cartilage tissue engineering: a review on the chemistry and biological functions	Biomacromolecules	17
Zhang, Bin; Cristescu, Rodica; Chrisey, Douglas B; Narayan, Roger J;	Solvent-based extrusion 3D printing for the fabrication of tissue engineering scaffolds	International journal of bioprinting	6	1		2020	Whioce Publishing Pte. Ltd.	Zhang, Bin; Cristescu, Rodica; Chrisey, Douglas B; Narayan, Roger J;	Solvent-based extrusion 3D printing for the fabrication of tissue engineering scaffolds	International journal of bioprinting	6	1		2020	Whioce Publishing Pte. Ltd.	Zhang, Bin; Cristescu, Rodica; Chrisey, Douglas B; Narayan, Roger J;	Solvent-based extrusion 3D printing for the fabrication of tissue engineering scaffolds	International journal of bioprinting	6
Fan, Xuemin; Fang, Shanbao; Chen, Zhixing; Mo, Shuixue;	Status and application prospects of nano-clay Laponite	Chinese Journal of Tissue Engineering Research	25	10	1622	2021		Fan, Xuemin; Fang, Shanbao; Chen, Zhixing; Mo, Shuixue;	Status and application prospects of nano-clay Laponite	Chinese Journal of Tissue Engineering Research	25	10	1622	2021		Fan, Xuemin; Fang, Shanbao; Chen, Zhixing; Mo, Shuixue;	Status and application prospects of nano-clay Laponite	Chinese Journal of Tissue Engineering Research	25
Domeneguetti, Rafael R; Sakai, Vanessa Y; Perotti, Gustavo F; Silva, Isabel C; Tercjak, Agnieszka; Barud, Hernane S; Pavan, Fernando; Constantino, Vera RL; Ribeiro, Sidney J;	Structural and morphological properties of in-situ biosynthesis of biocompatible bacterial cellulose/Laponite nanocomposites	Applied Clay Science	234		106851	2023	Elsevier	Domeneguetti, Rafael R; Sakai, Vanessa Y; Perotti, Gustavo F; Silva, Isabel C; Tercjak, Agnieszka; Barud, Hernane S; Pavan, Fernando; Constantino, Vera RL; Ribeiro, Sidney J;	Structural and morphological properties of in-situ biosynthesis of biocompatible bacterial cellulose/Laponite nanocomposites	Applied Clay Science	234		106851	2023	Elsevier	Domeneguetti, Rafael R; Sakai, Vanessa Y; Perotti, Gustavo F; Silva, Isabel C; Tercjak, Agnieszka; Barud, Hernane S; Pavan, Fernando; Constantino, Vera RL; Ribeiro, Sidney J;	Structural and morphological properties of in-situ biosynthesis of biocompatible bacterial cellulose/Laponite nanocomposites	Applied Clay Science	234
Lapasin, Romano; Grassi, Mario; Abrami, Michela; Šebenik, Urška;	Structural evolution of salt-free aqueous Laponite dispersions: A study based on low-field NMR relaxometry and rheological investigations	Colloids and Surfaces A: Physicochemical and Engineering Aspects	602		125126	2020	Elsevier	Lapasin, Romano; Grassi, Mario; Abrami, Michela; Šebenik, Urška;	Structural evolution of salt-free aqueous Laponite dispersions: A study based on low-field NMR relaxometry and rheological investigations	Colloids and Surfaces A: Physicochemical and Engineering Aspects	602		125126	2020	Elsevier	Lapasin, Romano; Grassi, Mario; Abrami, Michela; Šebenik, Urška;	Structural evolution of salt-free aqueous Laponite dispersions: A study based on low-field NMR relaxometry and rheological investigations	Colloids and Surfaces A: Physicochemical and Engineering Aspects	602
31766313	Structures and Applications of Thermoresponsive Hydrogels and Nanocomposite-Hydrogels Based on Copolymers with Poly (Ethylene Glycol) and Poly (Lactide-Co-Glycolide) Blocks	Maeda T.	Bioengineering (Basel). 2019 Nov 21;6(4):107. doi: 10.3390/bioengineering6040107.	Maeda T	Bioengineering (Basel)	2019	2019/11/27	PMC6955967		10.3390/bioengineering6040107	31766313	Structures and Applications of Thermoresponsive Hydrogels and Nanocomposite-Hydrogels Based on Copolymers with Poly (Ethylene Glycol) and Poly (Lactide-Co-Glycolide) Blocks	Maeda T.	Bioengineering (Basel). 2019 Nov 21;6(4):107. doi: 10.3390/bioengineering6040107.	Maeda T	Bioengineering (Basel)	2019	2019/11/27	PMC6955967
Wan, Chen-rei; Muya, Leroy; Kansara, Viral; Ciulla, Thomas A;	Suprachoroidal delivery of small molecules, nanoparticles, gene and cell therapies for ocular diseases	Pharmaceutics	13	2	288	2021	MDPI	Wan, Chen-rei; Muya, Leroy; Kansara, Viral; Ciulla, Thomas A;	Suprachoroidal delivery of small molecules, nanoparticles, gene and cell therapies for ocular diseases	Pharmaceutics	13	2	288	2021	MDPI	Wan, Chen-rei; Muya, Leroy; Kansara, Viral; Ciulla, Thomas A;	Suprachoroidal delivery of small molecules, nanoparticles, gene and cell therapies for ocular diseases	Pharmaceutics	13
Jamróz, Ewelina; Kulawik, Piotr; Kopel, Pavel;	The effect of nanofillers on the functional properties of biopolymer-based films: A review	Polymers	11	4	675	2019	MDPI	Jamróz, Ewelina; Kulawik, Piotr; Kopel, Pavel;	The effect of nanofillers on the functional properties of biopolymer-based films: A review	Polymers	11	4	675	2019	MDPI	Jamróz, Ewelina; Kulawik, Piotr; Kopel, Pavel;	The effect of nanofillers on the functional properties of biopolymer-based films: A review	Polymers	11
Kharaghani, Davood; Kaffashsaei, Elmira; Haider, Md Kaiser; Kim, Ick Soo;	The Effect of Polymeric Nanofibers Used for 3D-Printed Scaffolds on Cellular Activity in Tissue Engineering: A Review	International Journal of Molecular Sciences	24	11	9464	2023	MDPI	Kharaghani, Davood; Kaffashsaei, Elmira; Haider, Md Kaiser; Kim, Ick Soo;	The Effect of Polymeric Nanofibers Used for 3D-Printed Scaffolds on Cellular Activity in Tissue Engineering: A Review	International Journal of Molecular Sciences	24	11	9464	2023	MDPI	Kharaghani, Davood; Kaffashsaei, Elmira; Haider, Md Kaiser; Kim, Ick Soo;	The Effect of Polymeric Nanofibers Used for 3D-Printed Scaffolds on Cellular Activity in Tissue Engineering: A Review	International Journal of Molecular Sciences	24
Md Dali, Siti Sarah; Wong, Sok Kuan; Chin, Kok-Yong; Ahmad, Fairus;	The osteogenic properties of calcium phosphate cement doped with synthetic materials: A structured narrative review of preclinical evidence	International journal of molecular sciences	24	8	7161	2023	MDPI	Md Dali, Siti Sarah; Wong, Sok Kuan; Chin, Kok-Yong; Ahmad, Fairus;	The osteogenic properties of calcium phosphate cement doped with synthetic materials: A structured narrative review of preclinical evidence	International journal of molecular sciences	24	8	7161	2023	MDPI	Md Dali, Siti Sarah; Wong, Sok Kuan; Chin, Kok-Yong; Ahmad, Fairus;	The osteogenic properties of calcium phosphate cement doped with synthetic materials: A structured narrative review of preclinical evidence	International journal of molecular sciences	24
Nordin, Abu Hassan; Ahmad, Zuliahani; Husna, Siti Muhamad Nur; Ilyas, Rushdan Ahmad; Azemi, Ahmad Khusairi; Ismail, Noraznawati; Nordin, Muhammad Luqman; Ngadi, Norzita; Siti, Nordin Hawa; Nabgan, Walid;	The State of the Art of Natural Polymer Functionalized Fe3O4 Magnetic Nanoparticle Composites for Drug Delivery Applications: A Review	Gels	9	2	121	2023	MDPI	Nordin, Abu Hassan; Ahmad, Zuliahani; Husna, Siti Muhamad Nur; Ilyas, Rushdan Ahmad; Azemi, Ahmad Khusairi; Ismail, Noraznawati; Nordin, Muhammad Luqman; Ngadi, Norzita; Siti, Nordin Hawa; Nabgan, Walid;	The State of the Art of Natural Polymer Functionalized Fe3O4 Magnetic Nanoparticle Composites for Drug Delivery Applications: A Review	Gels	9	2	121	2023	MDPI	Nordin, Abu Hassan; Ahmad, Zuliahani; Husna, Siti Muhamad Nur; Ilyas, Rushdan Ahmad; Azemi, Ahmad Khusairi; Ismail, Noraznawati; Nordin, Muhammad Luqman; Ngadi, Norzita; Siti, Nordin Hawa; Nabgan, Walid;	The State of the Art of Natural Polymer Functionalized Fe3O4 Magnetic Nanoparticle Composites for Drug Delivery Applications: A Review	Gels	9
Aldana, Ana A; Houben, Sofie; Moroni, Lorenzo; Baker, Matthew B; Pitet, Louis M;	Trends in double networks as bioprintable and injectable hydrogel scaffolds for tissue regeneration	ACS Biomaterials Science & Engineering	7	9	4077-4101	2021	ACS Publications	Aldana, Ana A; Houben, Sofie; Moroni, Lorenzo; Baker, Matthew B; Pitet, Louis M;	Trends in double networks as bioprintable and injectable hydrogel scaffolds for tissue regeneration	ACS Biomaterials Science & Engineering	7	9	4077-4101	2021	ACS Publications	Aldana, Ana A; Houben, Sofie; Moroni, Lorenzo; Baker, Matthew B; Pitet, Louis M;	Trends in double networks as bioprintable and injectable hydrogel scaffolds for tissue regeneration	ACS Biomaterials Science & Engineering	7
Zhong, Guoqiang; Wang, Liudi; Jin, Hong; Li, Xinying; Zhou, Dong; Wang, Guoying; Lian, Ruixian; Xie, Peng; Zhang, Shihao; Zheng, Ling;	Tumor-microenvironment double-responsive shrinkable nanoparticles fabricated via facile assembly of laponite with a bioactive oligosaccharide for anticancer therapy	Journal of Drug Delivery Science and Technology	82		104344	2023	Elsevier	Zhong, Guoqiang; Wang, Liudi; Jin, Hong; Li, Xinying; Zhou, Dong; Wang, Guoying; Lian, Ruixian; Xie, Peng; Zhang, Shihao; Zheng, Ling;	Tumor-microenvironment double-responsive shrinkable nanoparticles fabricated via facile assembly of laponite with a bioactive oligosaccharide for anticancer therapy	Journal of Drug Delivery Science and Technology	82		104344	2023	Elsevier	Zhong, Guoqiang; Wang, Liudi; Jin, Hong; Li, Xinying; Zhou, Dong; Wang, Guoying; Lian, Ruixian; Xie, Peng; Zhang, Shihao; Zheng, Ling;	Tumor-microenvironment double-responsive shrinkable nanoparticles fabricated via facile assembly of laponite with a bioactive oligosaccharide for anticancer therapy	Journal of Drug Delivery Science and Technology	82
Gaihre, Bipin; Potes, Maria Astudillo; Serdiuk, Vitalii; Tilton, Maryam; Liu, Xifeng; Lu, Lichun;	Two-dimensional nanomaterials-added dynamism in 3D printing and bioprinting of biomedical platforms: Unique opportunities and challenges	Biomaterials	284		121507	2022	Elsevier	Gaihre, Bipin; Potes, Maria Astudillo; Serdiuk, Vitalii; Tilton, Maryam; Liu, Xifeng; Lu, Lichun;	Two-dimensional nanomaterials-added dynamism in 3D printing and bioprinting of biomedical platforms: Unique opportunities and challenges	Biomaterials	284		121507	2022	Elsevier	Gaihre, Bipin; Potes, Maria Astudillo; Serdiuk, Vitalii; Tilton, Maryam; Liu, Xifeng; Lu, Lichun;	Two-dimensional nanomaterials-added dynamism in 3D printing and bioprinting of biomedical platforms: Unique opportunities and challenges	Biomaterials	284
Hu, Tingting; Mei, Xuan; Wang, Yingjie; Weng, Xisheng; Liang, Ruizheng; Wei, Min;	Two-dimensional nanomaterials: fascinating materials in biomedical field	Science Bulletin	64	22	1707-1727	2019	Elsevier	Hu, Tingting; Mei, Xuan; Wang, Yingjie; Weng, Xisheng; Liang, Ruizheng; Wei, Min;	Two-dimensional nanomaterials: fascinating materials in biomedical field	Science Bulletin	64	22	1707-1727	2019	Elsevier	Hu, Tingting; Mei, Xuan; Wang, Yingjie; Weng, Xisheng; Liang, Ruizheng; Wei, Min;	Two-dimensional nanomaterials: fascinating materials in biomedical field	Science Bulletin	64
Choi, Goeun; Piao, Huiyan; Eom, Sairan; Choy, Jin-Ho;	Vectorized clay nanoparticles in therapy and diagnosis	Clays and Clay Minerals	67		25-43	2019	Springer	Choi, Goeun; Piao, Huiyan; Eom, Sairan; Choy, Jin-Ho;	Vectorized clay nanoparticles in therapy and diagnosis	Clays and Clay Minerals	67		25-43	2019	Springer	Choi, Goeun; Piao, Huiyan; Eom, Sairan; Choy, Jin-Ho;	Vectorized clay nanoparticles in therapy and diagnosis	Clays and Clay Minerals	67

## Sheet: laponite and opthalmology
Tabla 1
Peak, Charles W; Wilker, Jonathan J; Schmidt, Gudrun;	A review on tough and sticky hydrogels	Colloid and Polymer Science	291		2031-2047	2013	Springer	Peak, Charles W; Wilker, Jonathan J; Schmidt, Gudrun;	A review on tough and sticky hydrogels	Colloid and Polymer Science	291		2031-2047	2013	Springer	Peak, Charles W; Wilker, Jonathan J; Schmidt, Gudrun;	A review on tough and sticky hydrogels	Colloid and Polymer Science	291
Ghadiri, Maliheh; Chrzanowski, W; Rohanizadeh, R;	Biomedical applications of cationic clay minerals	RSC advances	5	37	29467-29481	2015	Royal Society of Chemistry	Ghadiri, Maliheh; Chrzanowski, W; Rohanizadeh, R;	Biomedical applications of cationic clay minerals	RSC advances	5	37	29467-29481	2015	Royal Society of Chemistry	Ghadiri, Maliheh; Chrzanowski, W; Rohanizadeh, R;	Biomedical applications of cationic clay minerals	RSC advances	5	37
33016285	Brimonidine-LAPONITE® intravitreal formulation has an ocular hypotensive and neuroprotective effect throughout 6 months of follow-up in a glaucoma animal model	Rodrigo MJ , Cardiel MJ , Fraile JM , Mendez-Martinez S , Martinez-Rincon T , Subias M , Polo V , Ruberte J , Ramirez T , Vispe E , Luna C , Mayoral JA , Garcia-Martin E .	Biomater Sci. 2020 Nov 21;8(22):6246-6260. doi: 10.1039/d0bm01013h. Epub 2020 Oct 5.	Rodrigo MJ	Biomater Sci	2020	2020/10/05			10.1039/d0bm01013h	33016285	Brimonidine-LAPONITE® intravitreal formulation has an ocular hypotensive and neuroprotective effect throughout 6 months of follow-up in a glaucoma animal model	Rodrigo MJ , Cardiel MJ , Fraile JM , Mendez-Martinez S , Martinez-Rincon T , Subias M , Polo V , Ruberte J , Ramirez T , Vispe E , Luna C , Mayoral JA , Garcia-Martin E .	Biomater Sci. 2020 Nov 21;8(22):6246-6260. doi: 10.1039/d0bm01013h. Epub 2020 Oct 5.	Rodrigo MJ	Biomater Sci	2020	2020/10/05
32647098	Dexamethasone delivery to the ocular posterior segment by sustained-release Laponite formulation	Prieto E, Cardiel MJ, Vispe E, Idoipe M, Garcia-Martin E, Fraile JM, Polo V, Mayoral JA, Pablo LE, Rodrigo MJ.	Biomed Mater. 2020 Nov 21;15(6):065021. doi: 10.1088/1748-605X/aba445.	Prieto E	Biomed Mater	2020	2020/07/11			10.1088/1748-605X/aba445	32647098	Dexamethasone delivery to the ocular posterior segment by sustained-release Laponite formulation	Prieto E, Cardiel MJ, Vispe E, Idoipe M, Garcia-Martin E, Fraile JM, Polo V, Mayoral JA, Pablo LE, Rodrigo MJ.	Biomed Mater. 2020 Nov 21;15(6):065021. doi: 10.1088/1748-605X/aba445.	Prieto E	Biomed Mater	2020	2020/07/11
Aguilar, Lilith M Caballero; Silva, Saimon M; Moulton, Simon E;	Growth factor delivery: Defining the next generation platforms for tissue engineering	Journal of controlled Release	306		40-58	2019	Elsevier	Aguilar, Lilith M Caballero; Silva, Saimon M; Moulton, Simon E;	Growth factor delivery: Defining the next generation platforms for tissue engineering	Journal of controlled Release	306		40-58	2019	Elsevier	Aguilar, Lilith M Caballero; Silva, Saimon M; Moulton, Simon E;	Growth factor delivery: Defining the next generation platforms for tissue engineering	Journal of controlled Release	306
Kiaee, Gita; Dimitrakakis, Nikolaos; Sharifzadeh, Shabnam; Kim, Han‐Jun; Avery, Reginald K; Moghaddam, Kamyar Mollozadeh; Haghniaz, Reihaneh; Yalcintas, Ezgi Pinar; Barros, Natan Roberto de; Karamikamkar, Solmaz;	Laponite‐based nanomaterials for drug delivery	Advanced healthcare materials	11	7	2102054	2022	Wiley Online Library	Kiaee, Gita; Dimitrakakis, Nikolaos; Sharifzadeh, Shabnam; Kim, Han‐Jun; Avery, Reginald K; Moghaddam, Kamyar Mollozadeh; Haghniaz, Reihaneh; Yalcintas, Ezgi Pinar; Barros, Natan Roberto de; Karamikamkar, Solmaz;	Laponite‐based nanomaterials for drug delivery	Advanced healthcare materials	11	7	2102054	2022	Wiley Online Library	Kiaee, Gita; Dimitrakakis, Nikolaos; Sharifzadeh, Shabnam; Kim, Han‐Jun; Avery, Reginald K; Moghaddam, Kamyar Mollozadeh; Haghniaz, Reihaneh; Yalcintas, Ezgi Pinar; Barros, Natan Roberto de; Karamikamkar, Solmaz;	Laponite‐based nanomaterials for drug delivery	Advanced healthcare materials	11	7
33562488	Monitoring New Long-Lasting Intravitreal Formulation for Glaucoma with Vitreous Images Using Optical Coherence Tomography	Rodrigo MJ, Palomar APD, Montolío A, Mendez-Martinez S, Subias M, Cardiel MJ, Martinez-Rincon T, Cegoñino J, Fraile JM, Vispe E, Mayoral JA, Polo V, Garcia-Martin E.	Pharmaceutics. 2021 Feb 5;13(2):217. doi: 10.3390/pharmaceutics13020217.	Rodrigo MJ	Pharmaceutics	2021	2021/02/10	PMC7915309		10.3390/pharmaceutics13020217	33562488	Monitoring New Long-Lasting Intravitreal Formulation for Glaucoma with Vitreous Images Using Optical Coherence Tomography	Rodrigo MJ, Palomar APD, Montolío A, Mendez-Martinez S, Subias M, Cardiel MJ, Martinez-Rincon T, Cegoñino J, Fraile JM, Vispe E, Mayoral JA, Polo V, Garcia-Martin E.	Pharmaceutics. 2021 Feb 5;13(2):217. doi: 10.3390/pharmaceutics13020217.	Rodrigo MJ	Pharmaceutics	2021	2021/02/10	PMC7915309
Nomicisio, Cristian; Ruggeri, Marco; Bianchi, Eleonora; Vigani, Barbara; Valentino, Caterina; Aguzzi, Carola; Viseras, Cesar; Rossi, Silvia; Sandri, Giuseppina;	Natural and Synthetic Clay Minerals in the Pharmaceutical and Biomedical Fields	Pharmaceutics	15	5	1368	2023	MDPI	Nomicisio, Cristian; Ruggeri, Marco; Bianchi, Eleonora; Vigani, Barbara; Valentino, Caterina; Aguzzi, Carola; Viseras, Cesar; Rossi, Silvia; Sandri, Giuseppina;	Natural and Synthetic Clay Minerals in the Pharmaceutical and Biomedical Fields	Pharmaceutics	15	5	1368	2023	MDPI	Nomicisio, Cristian; Ruggeri, Marco; Bianchi, Eleonora; Vigani, Barbara; Valentino, Caterina; Aguzzi, Carola; Viseras, Cesar; Rossi, Silvia; Sandri, Giuseppina;	Natural and Synthetic Clay Minerals in the Pharmaceutical and Biomedical Fields	Pharmaceutics	15	5
Gupta, Nandini; Goel, Shivangi; Gupta, Himanshu;	Patent review on nanotechnology in ocular drug delivery	Recent Patents on Nanomedicine	3	1	37-46	2013	Bentham Science Publishers	Gupta, Nandini; Goel, Shivangi; Gupta, Himanshu;	Patent review on nanotechnology in ocular drug delivery	Recent Patents on Nanomedicine	3	1	37-46	2013	Bentham Science Publishers	Gupta, Nandini; Goel, Shivangi; Gupta, Himanshu;	Patent review on nanotechnology in ocular drug delivery	Recent Patents on Nanomedicine	3	1
J	Safety study of intravitreal and suprachoroidal Laponite clay in rabbit eyes				Prieto, Esther; Vispe, Eugenio; De Martino, Alba; Idoipe, Miriam; Rodrigo, Maria J.; Garcia-Martin, Elena; Fraile, Jose M.; Polo-Llorens, Vicente; Mayoral, Jose A.				GRAEFES ARCHIVE FOR CLINICAL AND EXPERIMENTAL OPHTHALMOLOGY
29353344	Safety study of intravitreal and suprachoroidal Laponite clay in rabbit eyes	Prieto E, Vispe E, De Martino A, Idoipe M, Rodrigo MJ, Garcia-Martin E, Fraile JM, Polo-Llorens V, Mayoral JA.	Graefes Arch Clin Exp Ophthalmol. 2018 Mar;256(3):535-546. doi: 10.1007/s00417-017-3893-5. Epub 2018 Jan 20.	Prieto E	Graefes Arch Clin Exp Ophthalmol	2018	2018/01/22			10.1007/s00417-017-3893-5	29353344	Safety study of intravitreal and suprachoroidal Laponite clay in rabbit eyes	Prieto E, Vispe E, De Martino A, Idoipe M, Rodrigo MJ, Garcia-Martin E, Fraile JM, Polo-Llorens V, Mayoral JA.	Graefes Arch Clin Exp Ophthalmol. 2018 Mar;256(3):535-546. doi: 10.1007/s00417-017-3893-5. Epub 2018 Jan 20.	Prieto E	Graefes Arch Clin Exp Ophthalmol	2018	2018/01/22
Wan, Chen-rei; Muya, Leroy; Kansara, Viral; Ciulla, Thomas A;	Suprachoroidal delivery of small molecules, nanoparticles, gene and cell therapies for ocular diseases	Pharmaceutics	13	2	288	2021	MDPI	Wan, Chen-rei; Muya, Leroy; Kansara, Viral; Ciulla, Thomas A;	Suprachoroidal delivery of small molecules, nanoparticles, gene and cell therapies for ocular diseases	Pharmaceutics	13	2	288	2021	MDPI	Wan, Chen-rei; Muya, Leroy; Kansara, Viral; Ciulla, Thomas A;	Suprachoroidal delivery of small molecules, nanoparticles, gene and cell therapies for ocular diseases	Pharmaceutics	13	2
	Recent Advances in Ophthalmic Drug Delivery.	Chauhan A, Fitzhenry L, Serro AP.	Pharmaceutics. 2022 Sep 29;14(10):2075. doi: 10.3390/pharmaceutics14102075. PMID: 36297511; PMCID: PMC9606937.

## Sheet: Total
Tabla 1
X	2D layered nanomaterials for therapeutics delivery	Davis, R., Urbanowski, R. A., & Gaharwar, A. K. (2021). 2D layered nanomaterials for therapeutics delivery. Current Opinion in Biomedical Engineering, 20, 100319. https://doi.org/10.1016/J.COBME.2021.100319
	2D layered nanomaterials for therapeutics delivery
	2D layered nanomaterials for therapeutics delivery
X	2D Nanoclay for Biomedical Applications: Regenerative Medicine, Therapeutic Delivery, and Additive Manufacturing	Gaharwar, A. K., Cross, L. M., Peak, C. W., Gold, K., Carrow, J. K., Brokesh, A., & Singh, K. A. (2019). 2D Nanoclay for Biomedical Applications: Regenerative Medicine, Therapeutic Delivery, and Additive Manufacturing. Advanced Materials (Deerfield Beach, Fla.), 31(23). https://doi.org/10.1002/ADMA.201900332
	2D Nanoclay for Biomedical Applications: Regenerative Medicine, Therapeutic Delivery, and Additive Manufacturing
	2D Nanoclay for Biomedical Applications: Regenerative Medicine, Therapeutic Delivery, and Additive Manufacturing
X	3D bioprinting of mechanically tuned bioinks derived from cardiac decellularized extracellular matrix	Shin, Y. J., Shafranek, R. T., Tsui, J. H., Walcott, J., Nelson, A., & Kim, D. H. (2021). 3D bioprinting of mechanically tuned bioinks derived from cardiac decellularized extracellular matrix. Acta Biomaterialia, 119, 75–88. https://doi.org/10.1016/J.ACTBIO.2020.11.006
X	3D bioprinting: the emergence of programmable biodesign	Correia Carreira, S., Begum, R., & Perriman, A. W. (2020). 3D Bioprinting: The Emergence of Programmable Biodesign. Advanced Healthcare Materials, 9(15). https://doi.org/10.1002/ADHM.201900554
X	3D coaxial bioprinting: process mechanisms, bioinks and applications	Shyam Mohan, T., Datta, P., Nesaei, S., Ozbolat, V., & Ozbolat, I. T. (2022). 3D Coaxial Bioprinting: Process Mechanisms, Bioinks and Applications. Progress in Biomedical Engineering (Bristol, England), 4(2). https://doi.org/10.1088/2516-1091/AC631C
	3D coaxial bioprinting: process mechanisms, bioinks and applications
	3D coaxial bioprinting: process mechanisms, bioinks and applications
X	3D printing of hydrogel composite systems: Recent advances in technology for tissue engineering	Jang, T. S., Jung, H. do, Pan, H. M., Han, W. T., Chen, S., & Song, J. (2018). 3D printing of hydrogel composite systems: Recent advances in technology for tissue engineering. International Journal of Bioprinting, 4(1). https://doi.org/10.18063/IJB.V4I1.126
	3D printing of hydrogel composite systems: Recent advances in technology for tissue engineering
	3D printing of hydrogel composite systems: Recent advances in technology for tissue engineering
X	3D printing of polymer hydrogels—from basic techniques to programmable actuation	Puza, F., Lienkamp, K., Puza, F., & Lienkamp, K. (2022). 3D Printing of Polymer Hydrogels—From Basic Techniques to Programmable Actuation. Advanced Functional Materials, 32(39), 2205345. https://doi.org/10.1002/ADFM.202205345
X	3D-printable zwitterionic nano-composite hydrogel system for biomedical applications	Sällström, N., Capel, A., Lewis, M. P., Engstrøm, D. S., & Martin, S. (2020). 3D-printable zwitterionic nano-composite hydrogel system for biomedical applications. Journal of Tissue Engineering, 11. https://doi.org/10.1177/2041731420967294/ASSET/IMAGES/LARGE/10.1177_2041731420967294-FIG7.JPEG
	3D-printable zwitterionic nano-composite hydrogel system for biomedical applications
X	4D Printing of Robust Hydrogels Consisted of Agarose Nanofibers and Polyacrylamide	Guo, J., Zhang, R., Zhang, L., & Cao, X. (2018). 4D printing of robust hydrogels consisted of agarose nanofibers and polyacrylamide. ACS Macro Letters, 7(4), 442–446. https://doi.org/10.1021/ACSMACROLETT.7B00957/SUPPL_FILE/MZ7B00957_SI_002.MPG
X	A 3D-printable TEMPO-oxidized bacterial cellulose/alginate hydrogel with enhanced stability via nanoclay incorporation	Wei, J., Wang, B., Li, Z., Wu, Z., Zhang, M., Sheng, N., Liang, Q., Wang, H., & Chen, S. (2020). A 3D-printable TEMPO-oxidized bacterial cellulose/alginate hydrogel with enhanced stability via nanoclay incorporation. Carbohydrate Polymers, 238. https://doi.org/10.1016/J.CARBPOL.2020.116207
X	A comparative study of bone bioactivity and osteogenic potential of different bioceramics in methacrylated collagen hydrogels	Patrawalla, N. Y., Kajave, N. S., & Kishore, V. (2023). A comparative study of bone bioactivity and osteogenic potential of different bioceramics in methacrylated collagen hydrogels. Journal of Biomedical Materials Research. Part A, 111(2), 224–233. https://doi.org/10.1002/JBM.A.37452
	A comparative study of bone bioactivity and osteogenic potential of different bioceramics in methacrylated collagen hydrogels
X	A comprehensive review on alginate-based delivery systems for the delivery of chemotherapeutic agent: Doxorubicin	Lakkakula, J. R., Gujarathi, P., Pansare, P., & Tripathi, S. (2021). A comprehensive review on alginate-based delivery systems for the delivery of chemotherapeutic agent: Doxorubicin. Carbohydrate Polymers, 259. https://doi.org/10.1016/J.CARBPOL.2021.117696
	A comprehensive review on alginate-based delivery systems for the delivery of chemotherapeutic agent: Doxorubicin
	A comprehensive review on alginate-based delivery systems for the delivery of chemotherapeutic agent: Doxorubicin
X	A fresh look at the Laponite phase diagram	Ruzicka, B., & Zaccarelli, E. (2011). A fresh look at the Laponite phase diagram. Soft Matter, 7(4), 1268–1286. https://doi.org/10.1039/C0SM00590H
X	A high-performance adsorbent of 2D laponite in-situ coated on 3D diatomite for advanced adsorption of cationic dye	Dai, N., Feng, L., Zhao, L., Song, D., Dai, X. J., Liu, X. Y., & Zhang, Y. X. (2022). A high-performance adsorbent of 2D Laponite in-situ coated on 3D diatomite for advanced adsorption of cationic dye. Science China Technological Sciences, 65(10), 2304–2316. https://doi.org/10.1007/S11431-021-1998-Y/METRICS
X	A highly sensitive and stable glucose biosensor using thymine-based polycations into laponite hydrogel films	Paz Zanini, V. I., Gavilán, M., López De Mishima, B. A., Martino, D. M., & Borsarelli, C. D. (2016). A highly sensitive and stable glucose biosensor using thymine-based polycations into laponite hydrogel films. Talanta, 150, 646–654. https://doi.org/10.1016/J.TALANTA.2015.12.046
X	A mini-review of embedded 3D printing: Supporting media and strategies	Zhao, J., & He, N. (2020). A mini-review of embedded 3D printing: supporting media and strategies. Journal of Materials Chemistry. B, 8(46), 10474–10486. https://doi.org/10.1039/D0TB01819H
	A mini-review of embedded 3D printing: Supporting media and strategies
	A mini-review of embedded 3D printing: Supporting media and strategies
X	A review of 3D printing technologies for soft polymer materials	Zhou, L. Y., Fu, J., & He, Y. (2020). A Review of 3D Printing Technologies for Soft Polymer Materials. Advanced Functional Materials, 30(28), 2000187. https://doi.org/10.1002/ADFM.202000187
X	A review of gradient stiffness hydrogels used in tissue engineering and regenerative medicine	Xia, T., Liu, W., & Yang, L. (2017). A review of gradient stiffness hydrogels used in tissue engineering and regenerative medicine. Journal of Biomedical Materials Research Part A, 105(6), 1799–1812. https://doi.org/10.1002/JBM.A.36034
	A review of gradient stiffness hydrogels used in tissue engineering and regenerative medicine
	A review of gradient stiffness hydrogels used in tissue engineering and regenerative medicine
X	A review of protein adsorption and bioactivity characteristics of poly ε-caprolactone scaffolds in regenerative medicine	Abdal-hay, A., Sheikh, F. A., Gómez-Cerezo, N., Alneairi, A., Luqman, M., Pant, H. R., & Ivanovski, S. (2022). A review of protein adsorption and bioactivity characteristics of poly ε-caprolactone scaffolds in regenerative medicine. European Polymer Journal, 162, 110892. https://doi.org/10.1016/J.EURPOLYMJ.2021.110892
X	A review on materials derived from polystyrene and different types of nanoparticles	Nasir, A., & Kausar, A. (2015). A Review on Materials Derived from Polystyrene and Different Types of Nanoparticles. Https://Doi.Org/10.1080/03602559.2015.1038838, 54(17), 1819–1849. https://doi.org/10.1080/03602559.2015.1038838
	A review on materials derived from polystyrene and different types of nanoparticles
	A review on materials derived from polystyrene and different types of nanoparticles
X	A Review on Re-Packaging of Bisphosphonates Using Biomaterials	Barik, D., Dash, P., Uma, P. I., Kumari, S., & Dash, M. (2021). A Review on Re-Packaging of Bisphosphonates Using Biomaterials. Journal of Pharmaceutical Sciences, 110(12), 3757–3772. https://doi.org/10.1016/J.XPHS.2021.08.028
	A Review on Re-Packaging of Bisphosphonates Using Biomaterials
	A Review on Re-Packaging of Bisphosphonates Using Biomaterials
X	A review on recent advances in polymer and peptide hydrogels	Mondal, S., Das, S., & Nandi, A. K. (2020). A review on recent advances in polymer and peptide hydrogels. Soft Matter, 16(6), 1404–1454. https://doi.org/10.1039/C9SM02127B
	A review on recent advances in polymer and peptide hydrogels
	A review on recent advances in polymer and peptide hydrogels
X	A review on tough and sticky hydrogels	Peak, C. W., Wilker, J. J., & Schmidt, G. (2013). A review on tough and sticky hydrogels. Colloid and Polymer Science 2013 291:9, 291(9), 2031–2047. https://doi.org/10.1007/S00396-013-3021-Y
	A review on tough and sticky hydrogels
	A review on tough and sticky hydrogels
	A review on tough and sticky hydrogels
X	A review: optimization for poly (glycerol sebacate) and fabrication techniques for its centered scaffolds	Wu, Z., Jin, K., Wang, L., & Fan, Y. (2021). A Review: Optimization for Poly(glycerol sebacate) and Fabrication Techniques for Its Centered Scaffolds. Macromolecular Bioscience, 21(9), 2100022. https://doi.org/10.1002/MABI.202100022
	A review: optimization for poly (glycerol sebacate) and fabrication techniques for its centered scaffolds
	A review: optimization for poly (glycerol sebacate) and fabrication techniques for its centered scaffolds
X	Adsorption of fluorophores and N-isopropylacrylamide on Laponite	Wang, T., Hu, X., Zheng, S., Liu, X., Wang, C., & Tong, Z. (2012). Adsorption of fluorophores and N-isopropylacrylamide on Laponite. Applied Clay Science, 58, 102–107. https://doi.org/10.1016/J.CLAY.2012.01.021
X	Advances in extrusion 3D bioprinting: a focus on multicomponent hydrogel‐based bioinks	Cui, X., Li, J., Hartanto, Y., Durham, M., Tang, J., Zhang, H., Hooper, G., Lim, K., & Woodfield, T. (2020). Advances in Extrusion 3D Bioprinting: A Focus on Multicomponent Hydrogel-Based Bioinks. Advanced Healthcare Materials, 9(15), 1901648. https://doi.org/10.1002/ADHM.201901648
	Advances in extrusion 3D bioprinting: a focus on multicomponent hydrogel‐based bioinks
	Advances in extrusion 3D bioprinting: a focus on multicomponent hydrogel‐based bioinks
X	Advances in the Stimuli‐Responsive Injectable Hydrogel for Controlled Release of Drugs	Mo, C., Luo, R., & Chen, Y. (2022). Advances in the Stimuli-Responsive Injectable Hydrogel for Controlled Release of Drugs. Macromolecular Rapid Communications, 43(10), 2200007. https://doi.org/10.1002/MARC.202200007
X	Advancing bioinks for 3D bioprinting using reactive fillers: A review	Heid, S., & Boccaccini, A. R. (2020). Advancing bioinks for 3D bioprinting using reactive fillers: A review. Acta Biomaterialia, 113, 1–22. https://doi.org/10.1016/J.ACTBIO.2020.06.040
	Advancing bioinks for 3D bioprinting using reactive fillers: A review
	Advancing bioinks for 3D bioprinting using reactive fillers: A review
	Advancing bioinks for 3D bioprinting using reactive fillers: A review
	Advancing bioinks for 3D bioprinting using reactive fillers: A review
	Advancing bioinks for 3D bioprinting using reactive fillers: A review
	Advancing bioinks for 3D bioprinting using reactive fillers: A review
	Advancing bioinks for 3D bioprinting using reactive fillers: A review
	Advancing bioinks for 3D bioprinting using reactive fillers: A review
X	Aging behavior of Laponite clay particle suspensions	Knaebel, A., Bellour, M., Munch, J. P., Viasnoff, V., Lequeux, F., & Harden, J. L. (2000). Aging behavior of Laponite clay particle suspensions. Europhysics Letters, 52(1), 73. https://doi.org/10.1209/EPL/I2000-00406-6
X	Alginate hydrogels for bone tissue engineering, from injectables to bioprinting: A review	Hernández-González, A. C., Téllez-Jurado, L., & Rodríguez-Lorenzo, L. M. (2020). Alginate hydrogels for bone tissue engineering, from injectables to bioprinting: A review. Carbohydrate Polymers, 229, 115514. https://doi.org/10.1016/J.CARBPOL.2019.115514
	Alginate hydrogels for bone tissue engineering, from injectables to bioprinting: A review
	Alginate hydrogels for bone tissue engineering, from injectables to bioprinting: A review
X	Alginate-based biomaterial-mediated regulation of macrophages in bone tissue engineering	Li, Y., Xu, Z., Wang, J., Pei, X., Chen, J., & Wan, Q. (2023). Alginate-based biomaterial-mediated regulation of macrophages in bone tissue engineering. International Journal of Biological Macromolecules, 230. https://doi.org/10.1016/J.IJBIOMAC.2023.123246
	Alginate-based biomaterial-mediated regulation of macrophages in bone tissue engineering
	Alginate-based biomaterial-mediated regulation of macrophages in bone tissue engineering
X	An injectable self‐healing hydrogel based on poly (acrylamide‐co‐N‐vinylimidazole) and laponite clay nanosheets	Xiong, C., Wei, F., Ye, Z., Feng, W., Zhou, Q., He, J., & Yang, H. (2023). An injectable self-healing hydrogel based on poly(acrylamide-co-N-vinylimidazole) and laponite clay nanosheets. Journal of Applied Polymer Science, 140(7), e53491. https://doi.org/10.1002/APP.53491
X	Antioxidant ability and increased mechanical stability of hydrogel nanocomposites based on N-isopropylacrylamide crosslinked with Laponite and modified with polydopamine	Khodami, S., Kaniewska, K., Karbarz, M., & Stojek, Z. (2023). Antioxidant ability and increased mechanical stability of hydrogel nanocomposites based on N-isopropylacrylamide crosslinked with Laponite and modified with polydopamine. European Polymer Journal, 187, 111876. https://doi.org/10.1016/J.EURPOLYMJ.2023.111876
	Antioxidant ability and increased mechanical stability of hydrogel nanocomposites based on N-isopropylacrylamide crosslinked with Laponite and modified with polydopamine
	Antioxidant ability and increased mechanical stability of hydrogel nanocomposites based on N-isopropylacrylamide crosslinked with Laponite and modified with polydopamine
X	Aqueous dispersions of silane-functionalized laponite clay platelets. A first step toward the elaboration of water-based polymer/clay nanocomposites	Herrera, N. N., Letoffe, J. M., Putaux, J. L., David, L., & Bourgeat-Lami, E. (2004). Aqueous dispersions of silane-functionalized laponite clay platelets. A first step toward the elaboration of water-based polymer/clay nanocomposites. Langmuir, 20(5), 1564–1571. https://doi.org/10.1021/LA0349267/SUPPL_FILE/LA0349267SI20031203_050245.PDF
X	Aqueous-phase synthesis of iron oxide nanoparticles and composites for cancer diagnosis and therapy	Li, J., Wang, S., Shi, X., & Shen, M. (2017). Aqueous-phase synthesis of iron oxide nanoparticles and composites for cancer diagnosis and therapy. Advances in Colloid and Interface Science, 249, 374–385. https://doi.org/10.1016/J.CIS.2017.02.009
	Aqueous-phase synthesis of iron oxide nanoparticles and composites for cancer diagnosis and therapy
	Aqueous-phase synthesis of iron oxide nanoparticles and composites for cancer diagnosis and therapy
X	Bilayered laponite/alginate-poly (acrylamide) composite hydrogel for osteochondral injuries enhances macrophage polarization: An in vivo study	Saygili, E., Saglam-Metiner, P., Cakmak, B., Alarcin, E., Beceren, G., Tulum, P., Kim, Y. W., Gunes, K., Eren-Ozcan, G. G., Akakin, D., Sun, J. Y., & Yesil-Celiktas, O. (2022). Bilayered laponite/alginate-poly(acrylamide) composite hydrogel for osteochondral injuries enhances macrophage polarization: An in vivo study. Biomaterials Advances, 134, 112721. https://doi.org/10.1016/J.MSEC.2022.112721
	Bilayered laponite/alginate-poly (acrylamide) composite hydrogel for osteochondral injuries enhances macrophage polarization: An in vivo study
	Bilayered laponite/alginate-poly (acrylamide) composite hydrogel for osteochondral injuries enhances macrophage polarization: An in vivo study
X	Biodegradable nanocomposite hydrogel structures with enhanced mechanical properties prepared by photo-crosslinking solutions of poly(trimethylene carbonate)-poly(ethylene glycol)-poly(trimethylene carbonate) macromonomers and nanoclay particles	Sharifi, S., Blanquer, S. B. G., van Kooten, T. G., & Grijpma, D. W. (2012). Biodegradable nanocomposite hydrogel structures with enhanced mechanical properties prepared by photo-crosslinking solutions of poly(trimethylene carbonate)–poly(ethylene glycol)–poly(trimethylene carbonate) macromonomers and nanoclay particles. Acta Biomaterialia, 8(12), 4233–4243. https://doi.org/10.1016/J.ACTBIO.2012.…
	Biodegradable nanocomposite hydrogel structures with enhanced mechanical properties prepared by photo-crosslinking solutions of poly(trimethylene carbonate)-poly(ethylene glycol)-poly(trimethylene carbonate) macromonomers and nanoclay particles
X	Biofouling mitigation effect of thin film nanocomposite membranes immobilized with laponite mediated metal ions	Li, N., Yu, L., Xiao, Z., Jiang, C., Gao, B., & Wang, Z. (2020). Biofouling mitigation effect of thin film nanocomposite membranes immobilized with laponite mediated metal ions. Desalination, 473, 114162. https://doi.org/10.1016/J.DESAL.2019.114162
X	Biological and corrosion evaluation of Laponite (R): Poly(caprolactone) nanocomposite coating for biomedical applications	Tabesh, E., Kharaziha, M., Mahmoudi, M., Shahnam, E., & Rozbahani, M. (2019). Biological and corrosion evaluation of Laponite®: Poly(caprolactone) nanocomposite coating for biomedical applications. https://doi.org/10.1016/j.colsurfa.2019.123945
X	Biomedical applications of a synthetic nanoclay (Laponite (R))	Ghadiri, M. (2015). Biomedical applications of a synthetic nanoclay (Laponite (R)). https://ses.library.usyd.edu.au/handle/2123/12791
	Biomedical applications of a synthetic nanoclay (Laponite (R))
	Biomedical applications of a synthetic nanoclay (Laponite (R))
X	Biomedical applications of cationic clay minerals	Ghadiri, M., Chrzanowski, W., & Rohanizadeh, R. (2015). Biomedical applications of cationic clay minerals. In RSC Advances (Vol. 5, Issue 37, pp. 29467–29481). Royal Society of Chemistry. https://doi.org/10.1039/c4ra16945j
	Biomedical applications of cationic clay minerals
	Biomedical applications of cationic clay minerals
	Biomedical applications of cationic clay minerals
X	Biomedical Applications of Laponite®-Based Nanomaterials and Formulations	Samoylenko, O., Korotych, O., Manilo, M., Samchenko, Y., Shlyakhovenko, V., & Lebovka, N. (2022). Biomedical Applications of Laponite®-Based Nanomaterials and Formulations. Springer Proceedings in Physics, 266, 385–452. https://doi.org/10.1007/978-3-030-80924-9_15/COVER
	Biomedical Applications of Laponite®-Based Nanomaterials and Formulations
	Biomedical Applications of Laponite®-Based Nanomaterials and Formulations
X	Biomedical Applications of Supramolecular Materials in the Controllable Delivery of Steroids	Hao, Y., Zhang, F., Mo, S., Zhao, J., Wang, X., Zhao, Y., & Zhang, L. (2021). Biomedical Applications of Supramolecular Materials in the Controllable Delivery of Steroids. Frontiers in Molecular Biosciences, 8. https://doi.org/10.3389/FMOLB.2021.700712
	Biomedical Applications of Supramolecular Materials in the Controllable Delivery of Steroids
	Biomedical Applications of Supramolecular Materials in the Controllable Delivery of Steroids
X	Bioprinted nanocomposite hydrogels: A proposed approach to functional restoration of skeletal muscle and vascular tissue following volumetric muscle loss	Peper, S., Vo, T., Ahuja, N., Awad, K., Mikos, A. G., & Varanasi, V. (2021). Bioprinted nanocomposite hydrogels: A proposed approach to functional restoration of skeletal muscle and vascular tissue following volumetric muscle loss. Current Opinion in Pharmacology, 58, 35–43. https://doi.org/10.1016/J.COPH.2021.03.005
X	Bioprinting a synthetic smectic clay for orthopedic applications	Afewerki, S., Magalhães, L. S. S. M., Silva, A. D. R., Stocco, T. D., Silva Filho, E. C., Marciano, F. R., & Lobo, A. O. (2019). Bioprinting a Synthetic Smectic Clay for Orthopedic Applications. Advanced Healthcare Materials, 8(13). https://doi.org/10.1002/ADHM.201900158
	Bioprinting a Synthetic Smectic Clay for Orthopedic Applications
	Bioprinting a Synthetic Smectic Clay for Orthopedic Applications
	Bioprinting a synthetic smectic clay for orthopedic applications
	Bioprinting a synthetic smectic clay for orthopedic applications
X	Brimonidine-LAPONITE® intravitreal formulation has an ocular hypotensive and neuroprotective effect throughout 6 months of follow-up in a glaucoma animal model	Rodrigo, M. J., Cardiel, M. J., Fraile, J. M., Mendez-Martinez, S., Martinez-Rincon, T., Subias, M., Polo, V., Ruberte, J., Ramirez, T., Vispe, E., Luna, C., Mayoral, J. A., & Garcia-Martin, E. (2020). Brimonidine-LAPONITE® intravitreal formulation has an ocular hypotensive and neuroprotective effect throughout 6 months of follow-up in a glaucoma animal model. Biomaterials Science, 8(22), 6246–62…
X	Cellulose/pectin-based materials incorporating Laponite-indole derivative hybrid for oral administration and controlled delivery of the neuroprotective drug	Bravo, I., Viejo, L., de los Ríos, C., García-Frutos, E. M., & Darder, M. (2023). Cellulose/pectin-based materials incorporating Laponite-indole derivative hybrid for oral administration and controlled delivery of the neuroprotective drug. International Journal of Biological Macromolecules, 234, 123765. https://doi.org/10.1016/J.IJBIOMAC.2023.123765
	Cellulose/pectin-based materials incorporating Laponite-indole derivative hybrid for oral administration and controlled delivery of the neuroprotective drug
	Cellulose/pectin-based materials incorporating Laponite-indole derivative hybrid for oral administration and controlled delivery of the neuroprotective drug
X	Characterization of the electric double layers of multi-walled carbon nanotubes, laponite and nanotube+ laponite hybrids in aqueous suspensions	Manilo, M., Lebovka, N., & Barany, S. (2014). Characterization of the electric double layers of multi-walled carbon nanotubes, laponite and nanotube + laponite hybrids in aqueous suspensions. Colloids and Surfaces A: Physicochemical and Engineering Aspects, 462, 211–216. https://doi.org/10.1016/J.COLSURFA.2014.09.006
X	Chitosan-laponite nanocomposite scaffolds for wound dressing application	Gonzaga, V. de A. M., Poli, A. L., Gabriel, J. S., Tezuka, D. Y., Valdes, T. A., Leitão, A., Rodero, C. F., Bauab, T. M., Chorilli, M., & Schmitt, C. C. (2020). Chitosan-laponite nanocomposite scaffolds for wound dressing application. Journal of Biomedical Materials Research Part B: Applied Biomaterials, 108(4), 1388–1397. https://doi.org/10.1002/JBM.B.34487
	Chitosan‐laponite nanocomposite scaffolds for wound dressing application
X	Clay nanoparticles as pharmaceutical carriers in drug delivery systems	Dong, J., Cheng, Z., Tan, S., & Zhu, Q. (2020). Clay nanoparticles as pharmaceutical carriers in drug delivery systems. Https://Doi.Org/10.1080/17425247.2021.1862792, 18(6), 695–714. https://doi.org/10.1080/17425247.2021.1862792
	Clay nanoparticles as pharmaceutical carriers in drug delivery systems
	Clay nanoparticles as pharmaceutical carriers in drug delivery systems
	Clay nanoparticles as pharmaceutical carriers in drug delivery systems
	Clay nanoparticles as pharmaceutical carriers in drug delivery systems
	Clay nanoparticles as pharmaceutical carriers in drug delivery systems
	Clay nanoparticles as pharmaceutical carriers in drug delivery systems
	Clay nanoparticles as pharmaceutical carriers in drug delivery systems
	Clay nanoparticles as pharmaceutical carriers in drug delivery systems
X	Clay nanoparticles for regenerative medicine and biomaterial design: A review of clay bioactivity	Mousa, M., Evans, N. D., Oreffo, R. O. C., & Dawson, J. I. (2018). Clay nanoparticles for regenerative medicine and biomaterial design: A review of clay bioactivity. Biomaterials, 159, 204–214. https://doi.org/10.1016/J.BIOMATERIALS.2017.12.024
	Clay nanoparticles for regenerative medicine and biomaterial design: A review of clay bioactivity
	Clay nanoparticles for regenerative medicine and biomaterial design: A review of clay bioactivity
X	Clay-Based Nanocomposite Hydrogels for Biomedical Applications: A Review	Tipa, C., Cidade, M. T., Borges, J. P., Costa, L. C., Silva, J. C., & Soares, P. I. P. (2022). Clay-Based Nanocomposite Hydrogels for Biomedical Applications: A Review. Nanomaterials 2022, Vol. 12, Page 3308, 12(19), 3308. https://doi.org/10.3390/NANO12193308
	Clay-Based Nanocomposite Hydrogels for Biomedical Applications: A Review
	Clay-Based Nanocomposite Hydrogels for Biomedical Applications: A Review
	Clay-Based Nanocomposite Hydrogels for Biomedical Applications: A Review
	Clay-Based Nanocomposite Hydrogels for Biomedical Applications: A Review
	Clay-Based Nanocomposite Hydrogels for Biomedical Applications: A Review
X	Clay: new opportunities for tissue regeneration and biomaterial design	Dawson, J. I., & Oreffo, R. O. C. (2013). Clay: new opportunities for tissue regeneration and biomaterial design. Advanced Materials (Deerfield Beach, Fla.), 25(30), 4069–4086. https://doi.org/10.1002/ADMA.201301034
	Clay: new opportunities for tissue regeneration and biomaterial design
	Clay: new opportunities for tissue regeneration and biomaterial design
X	Cohesion mechanisms for bioadhesives	Bu, Y., & Pandit, A. (2022). Cohesion mechanisms for bioadhesives. Bioactive Materials, 13, 105–118. https://doi.org/10.1016/J.BIOACTMAT.2021.11.008
	Cohesion mechanisms for bioadhesives
	Cohesion mechanisms for bioadhesives
X	Combined effect of Laponite and polymer molecular weight on the cell-interactive properties of synthetic PEO-based hydrogels	Mignon, A., Pezzoli, D., Prouvé, E., Lévesque, L., Arslan, A., Pien, N., Schaubroeck, D., van Hoorick, J., Mantovani, D., van Vlierberghe, S., & Dubruel, P. (2019). Combined effect of Laponite and polymer molecular weight on the cell-interactive properties of synthetic PEO-based hydrogels. Reactive and Functional Polymers, 136, 95–106. https://doi.org/10.1016/J.REACTFUNCTPOLYM.2018.12.017
	Combined effect of Laponite and polymer molecular weight on the cell-interactive properties of synthetic PEO-based hydrogels
	Combined effect of Laponite and polymer molecular weight on the cell-interactive properties of synthetic PEO-based hydrogels
	Combined effect of Laponite and polymer molecular weight on the cell-interactive properties of synthetic PEO-based hydrogels
X	Compartmentalized and internally structured particles for drug delivery-A review	Čejková, J., & Štêpánek, F. (2013). Compartmentalized and internally structured particles for drug delivery--a review. Current Pharmaceutical Design, 19(35), 6298–6314. https://doi.org/10.2174/1381612811319350007
	Compartmentalized and internally structured particles for drug delivery-A review
	Compartmentalized and internally structured particles for drug delivery-A review
X	Competing interactions in arrested states of colloidal clays	Ruzicka, B., Zulian, L., Zaccarelli, E., Angelini, R., Sztucki, M., Moussaïd, A., & Ruocco, G. (2010). Competing interactions in arrested States of colloidal clays. Physical Review Letters, 104(8). https://doi.org/10.1103/PHYSREVLETT.104.085701
X	Construction of Electrospun Organic/Inorganic Hybrid Nanofibers for Drug Delivery and Tissue Engineering Applications	Huang, W., Xiao, Y., & Shi, X. (2019). Construction of Electrospun Organic/Inorganic Hybrid Nanofibers for Drug Delivery and Tissue Engineering Applications. Advanced Fiber Materials, 1(1), 32–45. https://doi.org/10.1007/S42765-019-00007-W/METRICS
X	Controlling structure with injectable biomaterials to better mimic tissue heterogeneity and anisotropy	Babu, S., Albertino, F., Omidinia Anarkoli, A., & de Laporte, L. (2021). Controlling Structure with Injectable Biomaterials to Better Mimic Tissue Heterogeneity and Anisotropy. Advanced Healthcare Materials, 10(11). https://doi.org/10.1002/ADHM.202002221
	Controlling structure with injectable biomaterials to better mimic tissue heterogeneity and anisotropy
	Controlling structure with injectable biomaterials to better mimic tissue heterogeneity and anisotropy
X	Copper-Doped Nano Laponite Coating on Poly(butylene Succinate) Scaffold with Antibacterial Properties and Cytocompatibility for Biomedical Application	Tang, X., Dai, J., Sun, H., Nabanita, S., Petr, S., Tang, L., Cheng, Q., Wang, D., & Wei, J. (2018). Copper-doped nano laponite coating on poly(butylene succinate) scaffold with antibacterial properties and cytocompatibility for biomedical application. Journal of Nanomaterials, 2018. https://doi.org/10.1155/2018/5470814
X	Creating structured hydrogel microenvironments for regulating stem cell differentiation	Mills, D. K., Luo, Y., Elumalai, A., Esteve, S., Karnik, S., & Yao, S. (2020). Creating Structured Hydrogel Microenvironments for Regulating Stem Cell Differentiation. Gels (Basel, Switzerland), 6(4), 1–18. https://doi.org/10.3390/GELS6040047
	Creating structured hydrogel microenvironments for regulating stem cell differentiation
	Creating structured hydrogel microenvironments for regulating stem cell differentiation
X	Current challenges in clay minerals for drug delivery	Viseras, C., Cerezo, P., Sanchez, R., Salcedo, I., & Aguzzi, C. (2010). Current challenges in clay minerals for drug delivery. Applied Clay Science, 48(3), 291–295. https://doi.org/10.1016/J.CLAY.2010.01.007
	Current challenges in clay minerals for drug delivery
	Current challenges in clay minerals for drug delivery
	Current challenges in clay minerals for drug delivery
X	Delicate Hybrid Laponite-Cyclic Poly(ethylene glycol) Nanoparticles as a Potential Drug Delivery System	Tang, S., Chen, J., Cannon, J., Chekuri, M., Farazuddin, M., Baker, J. R., & Wang, S. H. (2023). Delicate Hybrid Laponite–Cyclic Poly(ethylene glycol) Nanoparticles as a Potential Drug Delivery System. Pharmaceutics, 15(7), 1998. https://doi.org/10.3390/PHARMACEUTICS15071998/S1
	Delicate Hybrid Laponite–Cyclic Poly (ethylene glycol) Nanoparticles as a Potential Drug Delivery System
	Delicate Hybrid Laponite–Cyclic Poly (ethylene glycol) Nanoparticles as a Potential Drug Delivery System
	Delicate Hybrid Laponite–Cyclic Poly (ethylene glycol) Nanoparticles as a Potential Drug Delivery System
X	Design of a tunable nanocomposite double network hydrogel based on gellan gum for drug delivery applications	Pacelli, S., Paolicelli, P., Avitabile, M., Varani, G., di Muzio, L., Cesa, S., Tirillò, J., Bartuli, C., Nardoni, M., Petralito, S., Adrover, A., & Casadei, M. A. (2018). Design of a tunable nanocomposite double network hydrogel based on gellan gum for drug delivery applications. European Polymer Journal, 104, 184–193. https://doi.org/10.1016/J.EURPOLYMJ.2018.04.034
X	Design of biocompatible chitosan/polyaniline/laponite hydrogel with photothermal conversion capability	Zhang, L., He, G., Yu, Y., Zhang, Y., Li, X., & Wang, S. (2022). Design of Biocompatible Chitosan/Polyaniline/Laponite Hydrogel with Photothermal Conversion Capability. Biomolecules 2022, Vol. 12, Page 1089, 12(8), 1089. https://doi.org/10.3390/BIOM12081089
	Design of biocompatible chitosan/polyaniline/laponite hydrogel with photothermal conversion capability
	Design of biocompatible chitosan/polyaniline/laponite hydrogel with photothermal conversion capability
X	Development of biomedical polymer-silicate nanocomposites: a materials science perspective	Wu, C. J., Gaharwar, A. K., Schexnailder, P. J., & Schmidt, G. (2010). Development of Biomedical Polymer-Silicate Nanocomposites: A Materials Science Perspective. Materials 2010, Vol. 3, Pages 2986-3005, 3(5), 2986–3005. https://doi.org/10.3390/MA3052986
	Development of biomedical polymer-silicate nanocomposites: a materials science perspective
	Development of biomedical polymer-silicate nanocomposites: a materials science perspective
X	Development of soft nanocomposite materials and their applications in cell culture and tissue engineering	Haraguchi, K. (2012). Development of Soft Nanocomposite Materials and Their Applications in Cell Culture and Tissue Engineering. Journal of Stem Cells & Regenerative Medicine, 8(1), 2. https://doi.org/10.46582/JSRM.0801002
	Development of soft nanocomposite materials and their applications in cell culture and tissue engineering
	Development of soft nanocomposite materials and their applications in cell culture and tissue engineering
X	Development of Thermoinks for 4D Direct Printing of Temperature-Induced Self-Rolling Hydrogel Actuators	Podstawczyk, D., Nizioł, M., Szymczyk-Ziółkowska, P., & Fiedot-Toboła, M. (2021). Development of Thermoinks for 4D Direct Printing of Temperature-Induced Self-Rolling Hydrogel Actuators. Advanced Functional Materials, 31(15), 2009664. https://doi.org/10.1002/ADFM.202009664
X	Dexamethasone delivery to the ocular posterior segment by sustained-release Laponite formulation	Prieto, E., Cardiel, M. J., Vispe, E., Idoipe, M., Garcia-Martin, E., Fraile, J. M., Polo, V., Mayoral, J. A., Pablo, L. E., & Rodrigo, M. J. (2020). Dexamethasone delivery to the ocular posterior segment by sustained-release Laponite formulation. Biomedical Materials (Bristol, England), 15(6). https://doi.org/10.1088/1748-605X/ABA445
	Dexamethasone delivery to the ocular posterior segment by sustained-release Laponite formulation
X	Direct assembly of anticancer drugs to form Laponite-based nanocomplexes for therapeutic co-delivery	Zheng, L., Zhou, B., Qiu, X., Xu, X., Li, G., Lee, W. Y. W., Jiang, J., & Li, Y. (2019). Direct assembly of anticancer drugs to form Laponite-based nanocomplexes for therapeutic co-delivery. Materials Science & Engineering. C, Materials for Biological Applications, 99, 1407–1414. https://doi.org/10.1016/J.MSEC.2019.02.083
X	Dissociation of thixotropic clay gels	Martin, C., Pignon, F., Piau, J. M., Magnin, A., Lindner, P., & Cabane, B. (2002). Dissociation of thixotropic clay gels. Physical Review. E, Statistical, Nonlinear, and Soft Matter Physics, 66(2 Pt 1). https://doi.org/10.1103/PHYSREVE.66.021401
X	Drug delivery based on stimuli-responsive injectable hydrogels for breast cancer therapy: A review	Xin, H., & Naficy, S. (2022). Drug Delivery Based on Stimuli-Responsive Injectable Hydrogels for Breast Cancer Therapy: A Review. Gels (Basel, Switzerland), 8(1). https://doi.org/10.3390/GELS8010045
	Drug delivery based on stimuli-responsive injectable hydrogels for breast cancer therapy: A review
	Drug delivery based on stimuli-responsive injectable hydrogels for breast cancer therapy: A review
X	Drug Delivery Systems Based on Polymeric Blend: A Review	Abass, K. H., Kadim, A. M., Mohammed, S. K., & Agam, M. A. (2021). Drug Delivery Systems Based on Polymeric Blend: A Review. Nano Biomedicine and Engineering, 13(4), 414–424. https://doi.org/10.5101/NBE.V13I4.P414-424
	Drug Delivery Systems Based on Polymeric Blend: A Review
	Drug Delivery Systems Based on Polymeric Blend: A Review
X	Drug-mediation formation of nanohybrids for sequential therapeutic delivery in cancer cells	Zhou, B., Wu, B., Wang, J., Qian, Q., Wang, J., Xu, H., Yang, S., Feng, P., Chen, W., Li, Y., Jiang, J., & Han, B. (2018). Drug-mediation formation of nanohybrids for sequential therapeutic delivery in cancer cells. Colloids and Surfaces. B, Biointerfaces, 163, 284–290. https://doi.org/10.1016/J.COLSURFB.2017.12.046
X	Drug–clay nanohybrids as sustained delivery systems	Yang, J. H., Lee, J. H., Ryu, H. J., Elzatahry, A. A., Alothman, Z. A., & Choy, J. H. (2016). Drug–clay nanohybrids as sustained delivery systems. Applied Clay Science, 130, 20–32. https://doi.org/10.1016/J.CLAY.2016.01.021
	Drug–clay nanohybrids as sustained delivery systems
	Drug–clay nanohybrids as sustained delivery systems
X	Effect of ionic strength on shear-thinning nanoclay-polymer composite hydrogels	Sheikhi, A., Afewerki, S., Oklu, R., Gaharwar, A. K., & Khademhosseini, A. (2018). Effect of ionic strength on shear-thinning nanoclay-polymer composite hydrogels. Biomaterials Science, 6(8), 2073–2083. https://doi.org/10.1039/C8BM00469B
	Effect of ionic strength on shear-thinning nanoclay-polymer composite hydrogels
X	Effect of particles and aggregated structures on the foam stability and aging	Fameau, A. L., & Salonen, A. (2014). Effect of particles and aggregated structures on the foam stability and aging. Comptes Rendus Physique, 15(8–9), 748–760. https://doi.org/10.1016/J.CRHY.2014.09.009
X	Electrospun antibacterial nanofibers: Production, activity, and in vivo applications	Gao, Y., Truong, Y. B., Zhu, Y., & Louis Kyratzis, I. (2014). Electrospun antibacterial nanofibers: Production, activity, and in vivo applications. Journal of Applied Polymer Science, 131(18), 9041–9053. https://doi.org/10.1002/APP.40797
X	Emerging role of nanoclays in cancer research, diagnosis, and therapy	Peixoto, D., Pereira, I., Pereira-Silva, M., Veiga, F., Hamblin, M. R., Lvov, Y., Liu, M., & Paiva-Santos, A. C. (2021). Emerging role of nanoclays in cancer research, diagnosis, and therapy. Coordination Chemistry Reviews, 440, 213956. https://doi.org/10.1016/J.CCR.2021.213956
	Emerging role of nanoclays in cancer research, diagnosis, and therapy
	Emerging role of nanoclays in cancer research, diagnosis, and therapy
	Emerging role of nanoclays in cancer research, diagnosis, and therapy
X	Encapsulation of Amoxicillin within Laponite-Doped Poly(lactic-co-glycolic acid) Nanofibers: Preparation, Characterization, and Antibacterial Activity	Wang, S., Zheng, F., Huang, Y., Fang, Y., Shen, M., Zhu, M., & Shi, X. (2012). Encapsulation of amoxicillin within laponite-doped poly(lactic-co-glycolic acid) nanofibers: preparation, characterization, and antibacterial activity. ACS Applied Materials & Interfaces, 4(11), 6393–6401. https://doi.org/10.1021/AM302130B
	Encapsulation of amoxicillin within laponite-doped poly(lactic-co-glycolic acid) nanofibers: preparation, characterization, and antibacterial activity
X	Engineered nanomaterials for infection control and healing acute and chronic wounds	Parani, M., Lokhande, G., Singh, A., & Gaharwar, A. K. (2016). Engineered Nanomaterials for Infection Control and Healing Acute and Chronic Wounds. ACS Applied Materials & Interfaces, 8(16), 10049–10069. https://doi.org/10.1021/ACSAMI.6B00291
	Engineered nanomaterials for infection control and healing acute and chronic wounds
	Engineered nanomaterials for infection control and healing acute and chronic wounds
X	Enhanced osteogenic and antibacterial properties of polyetheretherketone by ultraviolet-initiated grafting polymerization of a gelatin methacryloyl/epsilon-poly-L-lysine/laponite hydrogel coating	Chen, Y., Chen, Y., Han, T., Xie, Z., Yang, Y., Chen, S., & Wang, C. (2023). Enhanced osteogenic and antibacterial properties of polyetheretherketone by ultraviolet-initiated grafting polymerization of a gelatin methacryloyl/epsilon-poly-L-lysine/laponite hydrogel coating. Journal of Biomedical Materials Research Part A. https://doi.org/10.1002/JBM.A.37589
X	Experimental studies on nanomaterials for soil improvement: a review	Huang, Y., & Wang, L. (2016). Experimental studies on nanomaterials for soil improvement: a review. Environmental Earth Sciences, 75(6), 1–10. https://doi.org/10.1007/S12665-015-5118-8/METRICS
X	Extracellular vesicle-loaded hydrogels for tissue repair and regeneration	Ju, Y., Hu, Y., Yang, P., Xie, X., & Fang, B. (2023). Extracellular vesicle-loaded hydrogels for tissue repair and regeneration. Materials Today Bio, 18, 100522. https://doi.org/10.1016/J.MTBIO.2022.100522
	Extracellular vesicle-loaded hydrogels for tissue repair and regeneration
	Extracellular vesicle-loaded hydrogels for tissue repair and regeneration
X	Extrusion 3D printing of polymeric materials with advanced properties	Jiang, Z., Diggle, B., Tan, M. L., Viktorova, J., Bennett, C. W., & Connal, L. A. (2020). Extrusion 3D Printing of Polymeric Materials with Advanced Properties. Advanced Science (Weinheim, Baden-Wurttemberg, Germany), 7(17). https://doi.org/10.1002/ADVS.202001379
	Extrusion 3D printing of polymeric materials with advanced properties
	Extrusion 3D printing of polymeric materials with advanced properties
X	Fabrication and characterization of laponite-calcium phosphate based cement for filling bone defects	Roozbahani, M., Kharaziha, M., & Emadi, R. (2018). Fabrication and characterization of laponite-calcium phosphate based cement for filling bone defects. Materials Today: Proceedings, 5(7), 15754–15760. https://doi.org/10.1016/J.MATPR.2018.04.188
X	Facile extrusion 3D printing of gelatine methacrylate/Laponite nanocomposite hydrogel with high concentration nanoclay for bone tissue regeneration	Dong, L., Bu, Z., Xiong, Y., Zhang, H., Fang, J., Hu, H., Liu, Z., & Li, X. (2021). Facile extrusion 3D printing of gelatine methacrylate/Laponite nanocomposite hydrogel with high concentration nanoclay for bone tissue regeneration. International Journal of Biological Macromolecules, 188, 72–81. https://doi.org/10.1016/J.IJBIOMAC.2021.07.199
	Facile extrusion 3D printing of gelatine methacrylate/Laponite nanocomposite hydrogel with high concentration nanoclay for bone tissue regeneration
	Facile extrusion 3D printing of gelatine methacrylate/Laponite nanocomposite hydrogel with high concentration nanoclay for bone tissue regeneration
X	Fluid bath-assisted 3D printing for biomedical applications: from pre-to postprinting stages	Hua, W., Mitchell, K., Raymond, L., Godina, B., Zhao, D., Zhou, W., & Jin, Y. (2021). Fluid Bath-Assisted 3D Printing for Biomedical Applications: From Pre- to Postprinting Stages. ACS Biomaterials Science & Engineering, 7(10), 4736–4756. https://doi.org/10.1021/ACSBIOMATERIALS.1C00910
	Fluid bath-assisted 3D printing for biomedical applications: from pre-to postprinting stages
	Fluid bath-assisted 3D printing for biomedical applications: from pre-to postprinting stages
X	Fluorescent chameleon labels for bioconjugation and imaging of proteins, nucleic acids, biogenic amines and surface amino groups. a review	Wolfbeis, O. S. (2021). Fluorescent chameleon labels for bioconjugation and imaging of proteins, nucleic acids, biogenic amines and surface amino groups. a review. Methods and Applications in Fluorescence, 9(4). https://doi.org/10.1088/2050-6120/AC1A0A
X	Functional stimuli-responsive gels: Hydrogels and microgels	Echeverria, C., Fernandes, S. N., Godinho, M. H., Borges, J. P., & Soares, P. I. P. (2018). Functional Stimuli-Responsive Gels: Hydrogels and Microgels. Gels (Basel, Switzerland), 4(2). https://doi.org/10.3390/GELS4020054
	Functional stimuli-responsive gels: Hydrogels and microgels
	Functional stimuli-responsive gels: Hydrogels and microgels
X	Gelatin Effects on the Physicochemical and Hemocompatible Properties of Gelatin/PAAm/Laponite Nanocomposite Hydrogels	Li, C., Mu, C., Lin, W., & Ngai, T. (2015). Gelatin Effects on the Physicochemical and Hemocompatible Properties of Gelatin/PAAm/Laponite Nanocomposite Hydrogels. ACS Applied Materials and Interfaces, 7(33), 18732–18741. https://doi.org/10.1021/ACSAMI.5B05287/ASSET/IMAGES/MEDIUM/AM-2015-052878_0007.GIF
	Gelatin Effects on the Physicochemical and Hemocompatible Properties of Gelatin/PAAm/Laponite Nanocomposite Hydrogels
X	Gellan gum methacrylate and laponite as an innovative nanocomposite hydrogel for biomedical applications	Pacelli, S., Paolicelli, P., Moretti, G., Petralito, S., di Giacomo, S., Vitalone, A., & Casadei, M. A. (2016). Gellan gum methacrylate and laponite as an innovative nanocomposite hydrogel for biomedical applications. European Polymer Journal, 77, 114–123. https://doi.org/10.1016/J.EURPOLYMJ.2016.02.007
X	Green biosynthesis of superparamagnetic magnetite Fe3O4 nanoparticles and biomedical applications in targeted anticancer drug delivery system: A review	Yew, Y. P., Shameli, K., Miyake, M., Ahmad Khairudin, N. B. B., Mohamad, S. E. B., Naiki, T., & Lee, K. X. (2020). Green biosynthesis of superparamagnetic magnetite Fe3O4 nanoparticles and biomedical applications in targeted anticancer drug delivery system: A review. Arabian Journal of Chemistry, 13(1), 2287–2308. https://doi.org/10.1016/J.ARABJC.2018.04.013
	Green biosynthesis of superparamagnetic magnetite Fe3O4 nanoparticles and biomedical applications in targeted anticancer drug delivery system: A review
	Green biosynthesis of superparamagnetic magnetite Fe3O4 nanoparticles and biomedical applications in targeted anticancer drug delivery system: A review
X	Growth factor delivery: Defining the next generation platforms for tissue engineering	Caballero Aguilar, L. M., Silva, S. M., & Moulton, S. E. (2019). Growth factor delivery: Defining the next generation platforms for tissue engineering. Journal of Controlled Release : Official Journal of the Controlled Release Society, 306, 40–58. https://doi.org/10.1016/J.JCONREL.2019.05.028
	Growth factor delivery: Defining the next generation platforms for tissue engineering
	Growth factor delivery: Defining the next generation platforms for tissue engineering
	Growth factor delivery: Defining the next generation platforms for tissue engineering
X	Hierarchical Incorporation of Surface-Functionalized Laponite Clay Nanoplatelets with Type I Collagen Matrix	Shi, J., Zhang, R., Yang, N., Zhang, Y., Mansel, B. W., Prabakar, S., & Ma, J. (2021). Hierarchical Incorporation of Surface-Functionalized Laponite Clay Nanoplatelets with Type i Collagen Matrix. Biomacromolecules, 22(2), 504–513. https://doi.org/10.1021/ACS.BIOMAC.0C01391/SUPPL_FILE/BM0C01391_SI_001.PDF
	Hierarchical Incorporation of Surface-Functionalized Laponite Clay Nanoplatelets with Type I Collagen Matrix
X	High resolution and fidelity 3D printing of Laponite and alginate ink hydrogels for tunable biomedical applications	Munoz-Perez, E., Perez-Valle, A., Igartua, M., Santos-Vizcaino, E., & Hernandez, R. M. (2023). High resolution and fidelity 3D printing of Laponite and alginate ink hydrogels for tunable biomedical applications. Biomaterials Advances, 149, 213414. https://doi.org/10.1016/J.BIOADV.2023.213414
	High resolution and fidelity 3D printing of Laponite and alginate ink hydrogels for tunable biomedical applications
X	Highly Tough, Biocompatible, and Magneto-Responsive Fe(3)O(4)/Laponite/PDMAAm Nanocomposite Hydrogels	Lee, J. H., Han, W. J., Jang, H. S., & Choi, H. J. (2019). Highly Tough, Biocompatible, and Magneto-Responsive Fe3O4/Laponite/PDMAAm Nanocomposite Hydrogels. Scientific Reports, 9(1). https://doi.org/10.1038/S41598-019-51555-5
	Highly Tough, Biocompatible, and Magneto-Responsive Fe3O4/Laponite/PDMAAm Nanocomposite Hydrogels
X	Hyaluronic acid-based materials for bone regeneration: A review	Zheng, Z., Patel, M., & Patel, R. (2022). Hyaluronic acid-based materials for bone regeneration: A review. Reactive and Functional Polymers, 171, 105151. https://doi.org/10.1016/J.REACTFUNCTPOLYM.2021.105151
	Hyaluronic acid-based materials for bone regeneration: A review
	Hyaluronic acid-based materials for bone regeneration: A review
X	Hybrid cross-linked hydrogels based on fibrous protein/block copolymers and layered silicate nanoparticles: tunable thermosensitivity, biodegradability and mechanical durability	Eslahi, N., Simchi, A., Mehrjoo, M., Shokrgozar, M. A., & Bonakdar, S. (2016). Hybrid cross-linked hydrogels based on fibrous protein/block copolymers and layered silicate nanoparticles: tunable thermosensitivity, biodegradability and mechanical durability. RSC Advances, 6(67), 62944–62957. https://doi.org/10.1039/C6RA08563F
X	Hydrogel based materials: A progressive approach towards advancement in biomedical applications	Chauhan, N., Saxena, K., & Jain, U. (2022). Hydrogel based materials: A progressive approach towards advancement in biomedical applications. Materials Today Communications, 33, 104369. https://doi.org/10.1016/J.MTCOMM.2022.104369
	Hydrogel based materials: A progressive approach towards advancement in biomedical applications
	Hydrogel based materials: A progressive approach towards advancement in biomedical applications
X	Hydrogel‐based 3D bioprinting for bone and cartilage tissue engineering	Abdollahiyan, P., Oroojalian, F., Mokhtarzadeh, A., & de la Guardia, M. (2020). Hydrogel-Based 3D Bioprinting for Bone and Cartilage Tissue Engineering. Biotechnology Journal, 15(12). https://doi.org/10.1002/BIOT.202000095
	Hydrogel‐based 3D bioprinting for bone and cartilage tissue engineering
	Hydrogel‐based 3D bioprinting for bone and cartilage tissue engineering
X	Hydrogels for 3D embedded bioprinting: a focused review on bioinks and support baths	Zhou, K., Sun, Y., Yang, J., Mao, H., & Gu, Z. (2022). Hydrogels for 3D embedded bioprinting: a focused review on bioinks and support baths. Journal of Materials Chemistry. B, 10(12), 1897–1907. https://doi.org/10.1039/D1TB02554F
	Hydrogels for 3D embedded bioprinting: a focused review on bioinks and support baths
	Hydrogels for 3D embedded bioprinting: a focused review on bioinks and support baths
X	Immobilization of carboxymethyl chitosan/laponite on polycaprolactone nanofibers as osteoinductive bone scaffolds	Arab-Ahmadi, S., Irani, S., Bakhshi, H., Atyabi, F., & Ghalandari, B. (2021). Immobilization of carboxymethyl chitosan/laponite on polycaprolactone nanofibers as osteoinductive bone scaffolds. Polymers for Advanced Technologies, 32(2), 755–765. https://doi.org/10.1002/PAT.5128
X	Infiltration of laponite: An effective approach to improve the mechanical properties and thermostability of collagen hydrogel	Li, J., Tian, Z., Yang, H., Duan, L., & Liu, Y. (2023). Infiltration of laponite: An effective approach to improve the mechanical properties and thermostability of collagen hydrogel. Journal of Applied Polymer Science, 140(4), e53366. https://doi.org/10.1002/APP.53366
	Infiltration of laponite: An effective approach to improve the mechanical properties and thermostability of collagen hydrogel
	Infiltration of laponite: An effective approach to improve the mechanical properties and thermostability of collagen hydrogel
X	Injectable and Cell-Laden Hydrogel in the Contained Bone Defect Animal Model: A Systematic Review	Wang, C., Min, S., & Tian, Y. (2023). Injectable and Cell-Laden Hydrogel in the Contained Bone Defect Animal Model: A Systematic Review. Tissue Engineering and Regenerative Medicine 2023, 1–9. https://doi.org/10.1007/S13770-023-00569-2
X	Injectable cryogels in biomedicine	Çimen, D., Özbek, M. A., Bereli, N., Mattiasson, B., & Denizli, A. (2021). Injectable Cryogels in Biomedicine. Gels (Basel, Switzerland), 7(2). https://doi.org/10.3390/GELS7020038
	Injectable cryogels in biomedicine
	Injectable cryogels in biomedicine
X	Injectable hydrogels and nanocomposite hydrogels for cartilage regeneration	Jeznach, O., Kołbuk, D., & Sajkiewicz, P. (2018). Injectable hydrogels and nanocomposite hydrogels for cartilage regeneration. Journal of Biomedical Materials Research. Part A, 106(10), 2762–2776. https://doi.org/10.1002/JBM.A.36449
X	Injectable nanocomposite hydrogels as an emerging platform for biomedical applications: A review	Mellati, A., Hasanzadeh, E., Gholipourmalekabadi, M., & Enderami, S. E. (2021). Injectable nanocomposite hydrogels as an emerging platform for biomedical applications: A review. Materials Science & Engineering. C, Materials for Biological Applications, 131. https://doi.org/10.1016/J.MSEC.2021.112489
	Injectable nanocomposite hydrogels as an emerging platform for biomedical applications: A review
	Injectable nanocomposite hydrogels as an emerging platform for biomedical applications: A review
X	Inorganic biomaterials-based bioinks for three-dimensional bioprinting of regenerative scaffolds	Qin, C., & Wu, C. (2022). Inorganic biomaterials-based bioinks for three-dimensional bioprinting of regenerative scaffolds. View, 3(4), 20210018. https://doi.org/10.1002/VIW.20210018
X	Inorganic nanomaterials for soft tissue repair and regeneration	Urie, R., Ghosh, D., Ridha, I., & Rege, K. (2018). Inorganic Nanomaterials for Soft Tissue Repair and Regeneration. Annual Review of Biomedical Engineering, 20, 353–374. https://doi.org/10.1146/ANNUREV-BIOENG-071516-044457
	Inorganic nanomaterials for soft tissue repair and regeneration
	Inorganic nanomaterials for soft tissue repair and regeneration
X	Insights on shear rheology of inks for extrusion-based 3D bioprinting	Amorim, P. A., d’Ávila, M. A., Anand, R., Moldenaers, P., van Puyvelde, P., & Bloemen, V. (2021). Insights on shear rheology of inks for extrusion-based 3D bioprinting. Bioprinting, 22, e00129. https://doi.org/10.1016/J.BPRINT.2021.E00129
	Insights on shear rheology of inks for extrusion-based 3D bioprinting
	Insights on shear rheology of inks for extrusion-based 3D bioprinting
X	Investigation into the potential migration of nanoparticles from laponite-polymer nanocomposites	Bott, J., & Franz, R. (2018). Investigation into the Potential Migration of Nanoparticles from Laponite-Polymer Nanocomposites. Nanomaterials (Basel, Switzerland), 8(9). https://doi.org/10.3390/NANO8090723
X	Laponite (R) : A key nanoplatform for biomedical applications?	Tomás, H., Alves, C. S., & Rodrigues, J. (2018). Laponite®: A key nanoplatform for biomedical applications? In Nanomedicine: Nanotechnology, Biology, and Medicine (Vol. 14, Issue 7, pp. 2407–2420). Elsevier Inc. https://doi.org/10.1016/j.nano.2017.04.016
	Laponite (R) : A key nanoplatform for biomedical applications?
	Laponite (R) : A key nanoplatform for biomedical applications?
X	Laponite (R) and Laponite (R)-PEO hydrogels with enhanced elasticity in phosphate-buffered saline	Liu, X., & Bhatia, S. R. (2015). Laponite® and Laponite®-PEO hydrogels with enhanced elasticity in phosphate-buffered saline. Polymers for Advanced Technologies, 26(7), 874–879. https://doi.org/10.1002/PAT.3514
X	Laponite (R) gel formulation containing simvastatin for melanoma treatment	Suterio, N., Bazzo, G. C., Rauber, G. S., Silva, A. H., Caon, T., Parize, A. L., Creczynski-Pasa, T. B., & Stulzer, H. K. (2022). Laponite® gel formulation containing simvastatin for melanoma treatment. Applied Clay Science, 228, 106651. https://doi.org/10.1016/J.CLAY.2022.106651
X	LAPONITE (R) nanodisk-based platforms for cancer diagnosis and therapy	Li, G., Guo, Y., Guo, R., Shi, X., & Shen, M. (2022). LAPONITE® nanodisk-based platforms for cancer diagnosis and therapy. Materials Advances, 3(17), 6742–6752. https://doi.org/10.1039/D2MA00637E
	LAPONITE (R) nanodisk-based platforms for cancer diagnosis and therapy
	LAPONITE (R) nanodisk-based platforms for cancer diagnosis and therapy
X	Laponite as a rheology modifier of alginate solutions: Physical gelation and aging evolution	Dávila, J. L., & d’Ávila, M. A. (2017). Laponite as a rheology modifier of alginate solutions: Physical gelation and aging evolution. Carbohydrate Polymers, 157, 1–8. https://doi.org/10.1016/J.CARBPOL.2016.09.057
	Laponite as a rheology modifier of alginate solutions: Physical gelation and aging evolution
	Laponite as a rheology modifier of alginate solutions: Physical gelation and aging evolution
X	Laponite as carrier for controlled in vitro delivery of dexamethasone in vitreous humor models	Fraile, J. M., Garcia-Martin, E., Gil, C., Mayoral, J. A., Pablo, L. E., Polo, V., Prieto, E., & Vispe, E. (2016). Laponite as carrier for controlled in vitro delivery of dexamethasone in vitreous humor models. European Journal of Pharmaceutics and Biopharmaceutics, 108, 83–90. https://doi.org/10.1016/j.ejpb.2016.08.015
	Laponite as carrier for controlled in vitro delivery of dexamethasone in vitreous humor models
	Laponite as carrier for controlled in vitro delivery of dexamethasone in vitreous humor models
X	Laponite Composites: In Situ Films Forming as a Possible Healing Agent	Pineda-Álvarez, R. A., Flores-Avila, C., Medina-Torres, L., Gracia-Mora, J., Escobar-Chávez, J. J., Leyva-Gómez, G., Shahbazi, M.-A., & Bernad-Bernad, M. J. (2023). Laponite Composites: In Situ Films Forming as a Possible Healing Agent. Pharmaceutics, 15(6), 1634. https://doi.org/10.3390/PHARMACEUTICS15061634
	Laponite Composites: In Situ Films Forming as a Possible Healing Agent
	Laponite Composites: In Situ Films Forming as a Possible Healing Agent
X	Laponite Nanodisks as an Efficient Platform for Doxorubicin Delivery to Cancer Cells	Wang, S., Wu, Y., Guo, R., Huang, Y., Wen, S., Shen, M., Wang, J., & Shi, X. (2013). Laponite nanodisks as an efficient platform for Doxorubicin delivery to cancer cells. Langmuir : The ACS Journal of Surfaces and Colloids, 29(16), 5030–5036. https://doi.org/10.1021/LA4001363
	Laponite nanodisks as an efficient platform for Doxorubicin delivery to cancer cells
X	Laponite stabilized endogenous antibacterial hydrogel as wet-tissue adhesive	Shao, Q., Zhang, W., Qi, J., Liao, H., Guo, H., Tan, X., & Chi, B. (2023). Laponite stabilized endogenous antibacterial hydrogel as wet-tissue adhesive. Journal of the Mechanical Behavior of Biomedical Materials, 145. https://doi.org/10.1016/J.JMBBM.2023.106009
	Laponite stabilized endogenous antibacterial hydrogel as wet-tissue adhesive
	Laponite stabilized endogenous antibacterial hydrogel as wet-tissue adhesive
X	Laponite-Based Nanocomposite Hydrogels for Drug Delivery Applications	Stealey, S. T., Gaharwar, A. K., & Zustiak, S. P. (2023). Laponite-Based Nanocomposite Hydrogels for Drug Delivery Applications. Pharmaceuticals 2023, Vol. 16, Page 821, 16(6), 821. https://doi.org/10.3390/PH16060821
	Laponite-Based Nanocomposite Hydrogels for Drug Delivery Applications
	Laponite-Based Nanocomposite Hydrogels for Drug Delivery Applications
	Laponite-Based Nanocomposite Hydrogels for Drug Delivery Applications
	Laponite-Based Nanocomposite Hydrogels for Drug Delivery Applications
	Laponite-Based Nanocomposite Hydrogels for Drug Delivery Applications
	Laponite-Based Nanocomposite Hydrogels for Drug Delivery Applications
X	Laponite-based nanomaterials for biomedical applications: a review	SS, D., None, N., K, H., S, S., A, H., A, F., & M, T. (2019). Laponite-based Nanomaterials for Biomedical Applications: A Review. Current Pharmaceutical Design, 25(4), 424–443. https://doi.org/10.2174/1381612825666190402165845
	Laponite-based Nanomaterials for Biomedical Applications: A Review
	Laponite-based nanomaterials for biomedical applications: a review
	Laponite-based Nanomaterials for Biomedical Applications: A Review
	Laponite-based Nanomaterials for Biomedical Applications: A Review
	Laponite-based nanomaterials for biomedical applications: a review
	Laponite-based Nanomaterials for Biomedical Applications: A Review
	Laponite-based Nanomaterials for Biomedical Applications: A Review
X	Laponite-Based Nanomaterials for Drug Delivery	Kiaee, G., Dimitrakakis, N., Sharifzadeh, S., Kim, H. J., Avery, R. K., Moghaddam, K. M., Haghniaz, R., Yalcintas, E. P., Barros, N. R. de, Karamikamkar, S., Libanori, A., Khademhosseini, A., & Khoshakhlagh, P. (2022). Laponite-Based Nanomaterials for Drug Delivery. Advanced Healthcare Materials, 11(7). https://doi.org/10.1002/ADHM.202102054
	Laponite-Based Nanomaterials for Drug Delivery
	Laponite-Based Nanomaterials for Drug Delivery
	Laponite-Based Nanomaterials for Drug Delivery
	Laponite‐based nanomaterials for drug delivery
	Laponite‐based nanomaterials for drug delivery
X	Laponite® gel formulation containing simvastatin for melanoma treatment	Suterio, N., Bazzo, G. C., Rauber, G. S., Silva, A. H., Caon, T., Parize, A. L., Creczynski-Pasa, T. B., & Stulzer, H. K. (2022). Laponite® gel formulation containing simvastatin for melanoma treatment. Applied Clay Science, 228, 106651. https://doi.org/10.1016/J.CLAY.2022.106651
	Laponite® gel formulation containing simvastatin for melanoma treatment
	Laponite® gel formulation containing simvastatin for melanoma treatment
X	LAPONITE® nanodisk-based platforms for cancer diagnosis and therapy	Li, G., Guo, Y., Guo, R., Shi, X., & Shen, M. (2022). LAPONITE® nanodisk-based platforms for cancer diagnosis and therapy. Materials Advances, 3(17), 6742–6752. https://doi.org/10.1039/D2MA00637E
	LAPONITE® nanodisk-based platforms for cancer diagnosis and therapy
	LAPONITE® nanodisk-based platforms for cancer diagnosis and therapy
X	Laponite®–A versatile component in hybrid materials for biomedical applications	Morariu, S., & Teodorescu, M. (n.d.). Memoirs of the Scientific Sections of the Romanian Academy Tome XLIII, 2020 CHEMISTRY LAPONITE ®-A VERSATILE COMPONENT IN HYBRID MATERIALS FOR BIOMEDICAL APPLICATIONS.
	Laponite®–A versatile component in hybrid materials for biomedical applications
	Laponite®–A versatile component in hybrid materials for biomedical applications
X	Laponite®: A key nanoplatform for biomedical applications?	Tomás, H., Alves, C. S., & Rodrigues, J. (2018). Laponite®: A key nanoplatform for biomedical applications? In Nanomedicine: Nanotechnology, Biology, and Medicine (Vol. 14, Issue 7, pp. 2407–2420). Elsevier Inc. https://doi.org/10.1016/j.nano.2017.04.016
	Laponite®: A key nanoplatform for biomedical applications?
	Laponite®: A key nanoplatform for biomedical applications?
	Laponite®: A key nanoplatform for biomedical applications?
	Laponite®: A key nanoplatform for biomedical applications?
	Laponite®: A key nanoplatform for biomedical applications?
X	Liquid crystals of clay dispersions	Sonin, A. S., Churochkina, N. A., Kaznacheev, A. v., & Golovanov, A. v. (2018). Liquid Crystals of Clay Dispersions. Colloid Journal, 80(6), 593–614. https://doi.org/10.1134/S1061933X18060170/METRICS
X	Long-term gelation of laponite aqueous dispersions	Mourchid, A., & Levitz, P. (1998). Long-term gelation of laponite aqueous dispersions. Physical Review E, 57(5), R4887. https://doi.org/10.1103/PhysRevE.57.R4887
X	Luminescent hybrid materials based on laponite clay	Li, H., Li, M., Wang, Y., & Zhang, W. (2014). Luminescent Hybrid Materials Based on Laponite Clay. Chemistry – A European Journal, 20(33), 10392–10396. https://doi.org/10.1002/CHEM.201402794
X	Luminescent Lanthanide-Based Organic/Inorganic Hybrid Materials for Discrimination of Glutathione in Solution and within Hydrogels	Chen, X., Wang, Y., Chai, R., Xu, Y., Li, H., & Liu, B. (2017). Luminescent Lanthanide-Based Organic/Inorganic Hybrid Materials for Discrimination of Glutathione in Solution and within Hydrogels. ACS Applied Materials & Interfaces, 9(15), 13554–13563. https://doi.org/10.1021/ACSAMI.7B02679
X	Magnetic-silica nanocomposites and the functionalized forms for environment and medical applications: A review	Fatimah, I., Fadillah, G., Purwiandono, G., Sahroni, I., Purwaningsih, D., Riantana, H., Avif, A. N., & Sagadevan, S. (2022). Magnetic-silica nanocomposites and the functionalized forms for environment and medical applications: A review. Inorganic Chemistry Communications, 137, 109213. https://doi.org/10.1016/J.INOCHE.2022.109213
	Magnetic-silica nanocomposites and the functionalized forms for environment and medical applications: A review
	Magnetic-silica nanocomposites and the functionalized forms for environment and medical applications: A review
X	Manufacturing of hydrogel biomaterials with controlled mechanical properties for tissue engineering applications	Vedadghavami, A., Minooei, F., Mohammadi, M. H., Khetani, S., Rezaei Kolahchi, A., Mashayekhan, S., & Sanati-Nezhad, A. (2017). Manufacturing of hydrogel biomaterials with controlled mechanical properties for tissue engineering applications. Acta Biomaterialia, 62, 42–63. https://doi.org/10.1016/J.ACTBIO.2017.07.028
	Manufacturing of hydrogel biomaterials with controlled mechanical properties for tissue engineering applications
	Manufacturing of hydrogel biomaterials with controlled mechanical properties for tissue engineering applications
X	Mechanically Tough Pluronic F127/Laponite Nanocomposite Hydrogels from Covalently and Physically Cross-Linked Networks	Wu, C. J., Gaharwar, A. K., Chan, B. K., & Schmidt, G. (2011). Mechanically tough Pluronic F127/Laponite nanocomposite hydrogels from covalently and physically cross-linked networks. Macromolecules, 44(20), 8215–8224. https://doi.org/10.1021/MA200562K/SUPPL_FILE/MA200562K_SI_001.PDF
X	Medical application of biomimetic 4D printing	Shakibania, S., Ghazanfari, L., Raeeszadeh-Sarmazdeh, M., & Khakbiz, M. (2021). Medical application of biomimetic 4D printing. Drug Development and Industrial Pharmacy, 47(4), 521–534. https://doi.org/10.1080/03639045.2020.1862179
	Medical application of biomimetic 4D printing
	Medical application of biomimetic 4D printing
X	Mesoporous inorganic nanoscale particles for drug adsorption and controlled release	Cavallaro, G., Lazzara, G., & Fakhrullin, R. (2018). Mesoporous inorganic nanoscale particles for drug adsorption and controlled release. Therapeutic Delivery, 9(4), 287–301. https://doi.org/10.4155/TDE-2017-0120
	Mesoporous inorganic nanoscale particles for drug adsorption and controlled release
	Mesoporous inorganic nanoscale particles for drug adsorption and controlled release
	Mesoporous inorganic nanoscale particles for drug adsorption and controlled release
X	Microstructure and soft glassy dynamics of an aqueous laponite dispersion	Suman, K., & Joshi, Y. M. (2018). Microstructure and Soft Glassy Dynamics of an Aqueous Laponite Dispersion. Langmuir : The ACS Journal of Surfaces and Colloids, 34(44), 13079–13103. https://doi.org/10.1021/ACS.LANGMUIR.8B01830
X	Minimally invasive bone augmentation through subperiosteal injectable hydroxylapatite/laponite/alginate nanocomposite hydrogels	Li, Y., Zhao, D., Wang, Z., Meng, Y., Liu, B., Li, L., Liu, R., Dong, S., & Wei, F. (2023). Minimally invasive bone augmentation through subperiosteal injectable hydroxylapatite/laponite/alginate nanocomposite hydrogels. International Journal of Biological Macromolecules, 231. https://doi.org/10.1016/J.IJBIOMAC.2023.123232
	Minimally invasive bone augmentation through subperiosteal injectable hydroxylapatite/laponite/alginate nanocomposite hydrogels
	Minimally invasive bone augmentation through subperiosteal injectable hydroxylapatite/laponite/alginate nanocomposite hydrogels
X	Modification, 3D printing process and application of sodium alginate based hydrogels in soft tissue engineering: A review	Wei, Q., Zhou, J., An, Y., Li, M., Zhang, J., & Yang, S. (2023). Modification, 3D printing process and application of sodium alginate based hydrogels in soft tissue engineering: A review. International Journal of Biological Macromolecules, 232. https://doi.org/10.1016/J.IJBIOMAC.2023.123450
	Modification, 3D printing process and application of sodium alginate based hydrogels in soft tissue engineering: A review
	Modification, 3D printing process and application of sodium alginate based hydrogels in soft tissue engineering: A review
X	Monitoring New Long-Lasting Intravitreal Formulation for Glaucoma with Vitreous Images Using Optical Coherence Tomography	Rodrigo, M. J., del Palomar, A. P., Montolío, A., Mendez-Martinez, S., Subias, M., Cardiel, M. J., Martinez-Rincon, T., Cegoñino, J., Fraile, J. M., Vispe, E., Mayoral, J. A., Polo, V., & Garcia-Martin, E. (2021). Monitoring New Long-Lasting Intravitreal Formulation for Glaucoma with Vitreous Images Using Optical Coherence Tomography. Pharmaceutics 2021, Vol. 13, Page 217, 13(2), 217. https://doi…
X	Multicomponent polysaccharide alginate-based bioinks	Piras, C. C., & Smith, D. K. (2020). Multicomponent polysaccharide alginate-based bioinks. Journal of Materials Chemistry. B, 8(36), 8171–8188. https://doi.org/10.1039/D0TB01005G
X	Nacre-inspired nanocomposites produced using layer-by-layer assembly: Design strategies and biomedical applications	Rodrigues, J. R., Alves, N. M., & Mano, J. F. (2017). Nacre-inspired nanocomposites produced using layer-by-layer assembly: Design strategies and biomedical applications. Materials Science & Engineering. C, Materials for Biological Applications, 76, 1263–1273. https://doi.org/10.1016/J.MSEC.2017.02.043
	Nacre-inspired nanocomposites produced using layer-by-layer assembly: Design strategies and biomedical applications
	Nacre-inspired nanocomposites produced using layer-by-layer assembly: Design strategies and biomedical applications
X	Nano-biomaterials for designing functional bioinks towards complex tissue and organ regeneration in 3D bioprinting	Bhattacharyya, A., Janarthanan, G., & Noh, I. (2021). Nano-biomaterials for designing functional bioinks towards complex tissue and organ regeneration in 3D bioprinting. Additive Manufacturing, 37, 101639. https://doi.org/10.1016/J.ADDMA.2020.101639
	Nano-biomaterials for designing functional bioinks towards complex tissue and organ regeneration in 3D bioprinting
	Nano-biomaterials for designing functional bioinks towards complex tissue and organ regeneration in 3D bioprinting
X	Nano-Clays for Cancer Therapy: State-of-the Art and Future Perspectives	Persano, F., & Leporatti, S. (2022). Nano-Clays for Cancer Therapy: State-of-the Art and Future Perspectives. Journal of Personalized Medicine, 12(10). https://doi.org/10.3390/JPM12101736
	Nano-Clays for Cancer Therapy: State-of-the Art and Future Perspectives
X	NANOCLAY SUSPENSION-ENABLED EXTRUSION PRINTING OF 3D SOFT STRUCTURES FOR BIOMEDICAL APPLICATIONS	Jin, Y., Antonelli, P. J., Long, C. J., McAleer, C. W., Hickman, J. J., Xiong, R., & Huang, Y. (2021). Nanoclay Suspension-Enabled Extrusion Printing of 3D Soft Structures for Biomedical Applications. ASME 2020 15th International Manufacturing Science and Engineering Conference, MSEC 2020, 1. https://doi.org/10.1115/MSEC2020-8330
X	Nanoclay-Polyamine Composite Hydrogel for Topical Delivery of Nitric Oxide Gas via Innate Gelation Characteristics of Laponite	Park, K., Dawson, J. I., Oreffo, R. O. C., Kim, Y. H., & Hong, J. (2020). Nanoclay-Polyamine Composite Hydrogel for Topical Delivery of Nitric Oxide Gas via Innate Gelation Characteristics of Laponite. Biomacromolecules, 21(6), 2096–2103. https://doi.org/10.1021/ACS.BIOMAC.0C00086/SUPPL_FILE/BM0C00086_SI_001.PDF
	Nanoclay-Polyamine Composite Hydrogel for Topical Delivery of Nitric Oxide Gas via Innate Gelation Characteristics of Laponite
X	Nanoclay/polymer-based hydrogels and enzyme-loaded nanostructures for wound healing applications	Villalba-Rodríguez, A. M., Martínez-González, S., Sosa-Hernández, J. E., Parra-Saldívar, R., Bilal, M., & Iqbal, H. M. N. (2021). Nanoclay/Polymer-Based Hydrogels and Enzyme-Loaded Nanostructures for Wound Healing Applications. Gels (Basel, Switzerland), 7(2). https://doi.org/10.3390/GELS7020059
	Nanoclay/Polymer-Based Hydrogels and Enzyme-Loaded Nanostructures for Wound Healing Applications
	Nanoclay/Polymer-Based Hydrogels and Enzyme-Loaded Nanostructures for Wound Healing Applications
	Nanoclay/polymer-based hydrogels and enzyme-loaded nanostructures for wound healing applications
	Nanoclay/Polymer-Based Hydrogels and Enzyme-Loaded Nanostructures for Wound Healing Applications
	Nanoclay/Polymer-Based Hydrogels and Enzyme-Loaded Nanostructures for Wound Healing Applications
	Nanoclay/polymer-based hydrogels and enzyme-loaded nanostructures for wound healing applications
	Nanoclay/Polymer-Based Hydrogels and Enzyme-Loaded Nanostructures for Wound Healing Applications
	Nanoclay/Polymer-Based Hydrogels and Enzyme-Loaded Nanostructures for Wound Healing Applications
X	Nanoclays for wound management applications	Mascarenhas-Melo, F., Peixoto, D., Aleixo, C., Maria, M. B., Raza, F., Pawar, K. D., Veiga, F., Liu, M., & Paiva-Santos, A. C. (2023). Nanoclays for wound management applications. Drug Delivery and Translational Research, 13(4), 924–945. https://doi.org/10.1007/S13346-022-01279-3
	Nanoclays for wound management applications
X	Nanoclays in medicine: a new frontier of an ancient medical practice	Katti, K. S., Jasuja, H., Jaswandkar, S. v., Mohanty, S., & Katti, D. R. (2022). Nanoclays in medicine: a new frontier of an ancient medical practice. Materials Advances, 3(20), 7484–7500. https://doi.org/10.1039/D2MA00528J
	Nanoclays in medicine: a new frontier of an ancient medical practice
	Nanoclays in medicine: a new frontier of an ancient medical practice
	Nanoclays in medicine: a new frontier of an ancient medical practice
	Nanoclays in medicine: a new frontier of an ancient medical practice
	Nanoclays in medicine: a new frontier of an ancient medical practice
	Nanoclays in medicine: a new frontier of an ancient medical practice
	Nanoclays in medicine: a new frontier of an ancient medical practice
	Nanoclays in medicine: a new frontier of an ancient medical practice
X	Nanocomposite bioinks for 3D bioprinting	Cai, Y., Chang, S. Y., Gan, S. W., Ma, S., Lu, W. F., & Yen, C. C. (2022). Nanocomposite bioinks for 3D bioprinting. Acta Biomaterialia, 151, 45–69. https://doi.org/10.1016/J.ACTBIO.2022.08.014
	Nanocomposite bioinks for 3D bioprinting
	Nanocomposite bioinks for 3D bioprinting
X	Nanocomposite hydrogel films and coatings–Features and applications	Kaniewska, K., Karbarz, M., & Katz, E. (2020). Nanocomposite hydrogel films and coatings – Features and applications. Applied Materials Today, 20, 100776. https://doi.org/10.1016/J.APMT.2020.100776
	Nanocomposite hydrogel films and coatings–Features and applications
	Nanocomposite hydrogel films and coatings–Features and applications
X	Nanocomposite hydrogel produced from PEGDA and laponite for bone regeneration	Magalhães, L. S. S. M., Andrade, D. B., Bezerra, R. D. S., Morais, A. I. S., Oliveira, F. C., Rizzo, M. S., Silva-Filho, E. C., & Lobo, A. O. (2022). Nanocomposite Hydrogel Produced from PEGDA and Laponite for Bone Regeneration. Journal of Functional Biomaterials, 13(2). https://doi.org/10.3390/JFB13020053
	Nanocomposite hydrogel produced from PEGDA and laponite for bone regeneration
	Nanocomposite hydrogel produced from PEGDA and laponite for bone regeneration
X	Nanocomposite hydrogels and their applications in tissue engineering	Motealleh, A., & Kehr, N. S. (2017). Nanocomposite Hydrogels and Their Applications in Tissue Engineering. Advanced Healthcare Materials, 6(1). https://doi.org/10.1002/ADHM.201600938
	Nanocomposite hydrogels and their applications in tissue engineering
	Nanocomposite hydrogels and their applications in tissue engineering
X	Nanocomposite hydrogels for cartilage tissue engineering: a review	Asadi, N., Alizadeh, E., Salehi, R., Khalandi, B., Davaran, S., & Akbarzadeh, A. (2018). Nanocomposite hydrogels for cartilage tissue engineering: a review. Artificial Cells, Nanomedicine, and Biotechnology, 46(3), 465–471. https://doi.org/10.1080/21691401.2017.1345924
	Nanocomposite hydrogels for cartilage tissue engineering: a review
	Nanocomposite hydrogels for cartilage tissue engineering: a review
X	Nanocomposite injectable gels capable of self-replenishing regenerative extracellular microenvironments for &ITin vivo&IT tissue engineering	Nagahama, K., Oyama, N., Ono, K., Hotta, A., Kawauchi, K., & Nishikata, T. (2018). Nanocomposite injectable gels capable of self-replenishing regenerative extracellular microenvironments for in vivo tissue engineering. Biomaterials Science, 6(3), 550–561. https://doi.org/10.1039/C7BM01167A
X	Nanoengineered biomimetic hydrogels: A major advancement to fabricate 3D‐printed constructs for regenerative medicine	Cernencu, A. I., Dinu, A. I., Stancu, I. C., Lungu, A., & Iovu, H. (2022). Nanoengineered biomimetic hydrogels: A major advancement to fabricate 3D-printed constructs for regenerative medicine. Biotechnology and Bioengineering, 119(3), 762–783. https://doi.org/10.1002/BIT.28020
	Nanoengineered biomimetic hydrogels: A major advancement to fabricate 3D‐printed constructs for regenerative medicine
	Nanoengineered biomimetic hydrogels: A major advancement to fabricate 3D‐printed constructs for regenerative medicine
X	Nanoengineered Colloidal Inks for 3D Bioprinting	Peak, C. W., Stein, J., Gold, K. A., & Gaharwar, A. K. (2018). Nanoengineered Colloidal Inks for 3D Bioprinting. Langmuir : The ACS Journal of Surfaces and Colloids, 34(3), 917–925. https://doi.org/10.1021/ACS.LANGMUIR.7B02540
X	Nanoengineered shear-thinning and bioprintable hydrogel as a versatile platform for biomedical applications	Zandi, N., Sani, E. S., Mostafavi, E., Ibrahim, D. M., Saleh, B., Shokrgozar, M. A., Tamjid, E., Weiss, P. S., Simchi, A., & Annabi, N. (2021). Nanoengineered Shear-Thinning and Bioprintable Hydrogel as a Versatile Platform for Biomedical Applications. Biomaterials, 267, 120476. https://doi.org/10.1016/J.BIOMATERIALS.2020.120476
	Nanoengineered shear-thinning and bioprintable hydrogel as a versatile platform for biomedical applications
X	Nanoengineered thermoresponsive magnetic hydrogels for biomedical applications	Jalili, N. A., Muscarello, M., & Gaharwar, A. K. (2016). Nanoengineered thermoresponsive magnetic hydrogels for biomedical applications. Bioengineering & Translational Medicine, 1(3), 297–305. https://doi.org/10.1002/BTM2.10034
	Nanoengineered thermoresponsive magnetic hydrogels for biomedical applications
	Nanoengineered thermoresponsive magnetic hydrogels for biomedical applications
X	Nanoparticle-stabilized alkenyl succinic anhydride (ASA) emulsions: A review	Liu, W., Wang, H., Li, G., Yu, D., & Song, Z. (2017). Nanoparticle-stabilized Alkenyl Succinic Anhydride(ASA) Emulsions: A Review. Paper and Biomaterials, 2(1), 16–25. https://doi.org/10.26599/PBM.2017.9260003
X	Natural and Synthetic Clay Minerals in the Pharmaceutical and Biomedical Fields	Nomicisio, C., Ruggeri, M., Bianchi, E., Vigani, B., Valentino, C., Aguzzi, C., Viseras, C., Rossi, S., & Sandri, G. (2023). Natural and Synthetic Clay Minerals in the Pharmaceutical and Biomedical Fields. Pharmaceutics 2023, Vol. 15, Page 1368, 15(5), 1368. https://doi.org/10.3390/PHARMACEUTICS15051368
	Natural and Synthetic Clay Minerals in the Pharmaceutical and Biomedical Fields
	Natural and Synthetic Clay Minerals in the Pharmaceutical and Biomedical Fields
	Natural and Synthetic Clay Minerals in the Pharmaceutical and Biomedical Fields
X	Nonlinear rheology of Laponite suspensions under an external drive	Abou, B., Bonn, D., & Meunier, J. (2003). Nonlinear rheology of Laponite suspensions under an external drive. Journal of Rheology, 47(4), 979–988. https://doi.org/10.1122/1.1574022
X	Novel magnetic polyvinyl alcohol/laponite RD nanocomposite hydrogels for efficient removal of methylene blue	Mahdavinia, G. R., Soleymani, M., Sabzi, M., Azimi, H., & Atlasi, Z. (2017). Novel magnetic polyvinyl alcohol/laponite RD nanocomposite hydrogels for efficient removal of methylene blue. Journal of Environmental Chemical Engineering, 5(3), 2617–2630. https://doi.org/10.1016/J.JECE.2017.05.017
	Novel magnetic polyvinyl alcohol/laponite RD nanocomposite hydrogels for efficient removal of methylene blue
	Novel magnetic polyvinyl alcohol/laponite RD nanocomposite hydrogels for efficient removal of methylene blue
X	One-Step Fabrication of Biocompatible Multifaceted Nanocomposite Gels and Nanolayers	Topuz, F., Bartneck, M., Pan, Y., & Tacke, F. (2017). One-Step Fabrication of Biocompatible Multifaceted Nanocomposite Gels and Nanolayers. Biomacromolecules, 18(2), 386–397. https://doi.org/10.1021/ACS.BIOMAC.6B01483
	One-Step Fabrication of Biocompatible Multifaceted Nanocomposite Gels and Nanolayers
X	Osteogenic and angiogenic tissue formation in high fidelity nanocomposite Laponite-gelatin bioinks	Cidonio, G., Alcala-Orozco, C. R., Lim, K. S., Glinka, M., Mutreja, I., Kim, Y. H., Dawson, J. I., Woodfield, T. B. F., & Oreffo, R. O. C. (2019). Osteogenic and angiogenic tissue formation in high fidelity nanocomposite Laponite-gelatin bioinks. Biofabrication, 11(3). https://doi.org/10.1088/1758-5090/AB19FD
	Osteogenic and angiogenic tissue formation in high fidelity nanocomposite Laponite-gelatin bioinks
	Osteogenic and angiogenic tissue formation in high fidelity nanocomposite Laponite-gelatin bioinks
X	Patent review on nanotechnology in ocular drug delivery	Gupta, N., Goel, S., & Gupta, H. (2013). Patent Review on Nanotechnology in Ocular Drug Delivery. Recent Patents on Nanomedicine, 3(1), 37–46. https://doi.org/10.2174/18779123112029990004
	Patent review on nanotechnology in ocular drug delivery
X	PEG/clay nanocomposite hydrogel: a mechanically robust tissue engineering scaffold	Chang, C. W., van Spreeuwel, A., Zhang, C., & Varghese, S. (2010). PEG/clay nanocomposite hydrogel: a mechanically robust tissue engineering scaffold. Soft Matter, 6(20), 5157–5164. https://doi.org/10.1039/C0SM00067A
X	pH-responsive co-delivery of doxorubicin and saffron via cross-linked chitosan/laponite RD nanoparticles for enhanced-chemotherapy	Heragh, B. K., Taherinezhad, H., Mahdavinia, G. R., Javanshir, S., Labib, P., & Ghasemsolb, S. (2023). pH-responsive co-delivery of doxorubicin and saffron via cross-linked chitosan/laponite RD nanoparticles for enhanced-chemotherapy. Materials Today Communications, 34, 104956. https://doi.org/10.1016/J.MTCOMM.2022.104956
	pH-responsive co-delivery of doxorubicin and saffron via cross-linked chitosan/laponite RD nanoparticles for enhanced-chemotherapy
	pH-responsive co-delivery of doxorubicin and saffron via cross-linked chitosan/laponite RD nanoparticles for enhanced-chemotherapy
X	pH-sensitive Laponite®/doxorubicin/alginate nanohybrids with improved anticancer efficacy	Gonçalves, M., Figueira, P., Maciel, D., Rodrigues, J., Qu, X., Liu, C., Tomás, H., & Li, Y. (2014). pH-sensitive Laponite(®)/doxorubicin/alginate nanohybrids with improved anticancer efficacy. Acta Biomaterialia, 10(1), 300–307. https://doi.org/10.1016/J.ACTBIO.2013.09.013
	pH-sensitive Laponite®/doxorubicin/alginate nanohybrids with improved anticancer efficacy
	pH-sensitive Laponite®/doxorubicin/alginate nanohybrids with improved anticancer efficacy
X	Photoresponse and anisotropy of rhodamine dye intercalated in ordered clay layered films	López Arbeloa, F., Martínez Martínez, V., Arbeloa, T., & López Arbeloa, I. (2007). Photoresponse and anisotropy of rhodamine dye intercalated in ordered clay layered films. Journal of Photochemistry and Photobiology C: Photochemistry Reviews, 8(2), 85–108. https://doi.org/10.1016/J.JPHOTOCHEMREV.2007.03.003
X	Physically Crosslinked Nanocomposites from Silicate-Crosslinked PEO: Mechanical Properties and Osteogenic Differentiation of Human Mesenchymal Stem Cells	Gaharwar, A. K., Kishore, V., Rivera, C., Bullock, W., Wu, C. J., Akkus, O., & Schmidt, G. (2012). Physically crosslinked nanocomposites from silicate-crosslinked PEO: mechanical properties and osteogenic differentiation of human mesenchymal stem cells. Macromolecular Bioscience, 12(6), 779–793. https://doi.org/10.1002/MABI.201100508
X	Physically-triggered nanosystems based on two-dimensional materials for cancer theranostics	Ji, D. K., Ménard-Moyon, C., & Bianco, A. (2019). Physically-triggered nanosystems based on two-dimensional materials for cancer theranostics. Advanced Drug Delivery Reviews, 138, 211–232. https://doi.org/10.1016/J.ADDR.2018.08.010
	Physically-triggered nanosystems based on two-dimensional materials for cancer theranostics
	Physically-triggered nanosystems based on two-dimensional materials for cancer theranostics
X	Physico-Chemical Properties of Laponite & REG;/Polyethylene-oxide Based Composites	Lysenkov, E., Klepko, V., Bulavin, L., & Lebovka, N. (2023). Physico-Chemical Properties of Laponite®/Polyethylene-oxide Based Composites. Chemical Record (New York, N.Y.). https://doi.org/10.1002/TCR.202300166
	Physico-Chemical Properties of Laponite & REG;/Polyethylene-oxide Based Composites
	Physico-Chemical Properties of Laponite & REG;/Polyethylene-oxide Based Composites
X	Physico-Chemical Properties of Laponite®/Polyethylene-oxide Based Composites	Lysenkov, E., Klepko, V., Bulavin, L., & Lebovka, N. (2023). Physico-Chemical Properties of Laponite®/Polyethylene-oxide Based Composites. Chemical Record (New York, N.Y.). https://doi.org/10.1002/TCR.202300166
	Physico-Chemical Properties of Laponite®/Polyethylene-oxide Based Composites
	Physico-Chemical Properties of Laponite®/Polyethylene-oxide Based Composites
X	Physico-chemical, mechanical and cytotoxicity characterizations of Laponite (R)/alginate nanocomposite	Ghadiri, M., Chrzanowski, W., Lee, W. H., Fathi, A., Dehghani, F., & Rohanizadeh, R. (2013). Physico-chemical, mechanical and cytotoxicity characterizations of Laponite®/alginate nanocomposite. Applied Clay Science, 85(1), 64–73. https://doi.org/10.1016/J.CLAY.2013.08.049
	Physico‐Chemical Properties of Laponite®/Polyethylene‐oxide Based Composites
	Physico‐Chemical Properties of Laponite®/Polyethylene‐oxide Based Composites
	Physico‐Chemical Properties of Laponite®/Polyethylene‐oxide Based Composites
X	Phytantriol based smart nano-carriers for drug delivery applications	Akbar, S., Anwar, A., Ayish, A., Elliott, J. M., & Squires, A. M. (2017). Phytantriol based smart nano-carriers for drug delivery applications. European Journal of Pharmaceutical Sciences : Official Journal of the European Federation for Pharmaceutical Sciences, 101, 31–42. https://doi.org/10.1016/J.EJPS.2017.01.035
	Phytantriol based smart nano-carriers for drug delivery applications
	Phytantriol based smart nano-carriers for drug delivery applications
X	Poly(N-vinylpyrrolidone)-Laponite XLG Nanocomposite Hydrogels: Characterization, Properties and Comparison with Divinyl Monomer-Crosslinked Hydrogels	Podaru, I. A., Stănescu, P. O., Ginghină, R., Stoleriu, Ş., Trică, B., Şomoghi, R., & Teodorescu, M. (2022). Poly(N-vinylpyrrolidone)–Laponite XLG Nanocomposite Hydrogels: Characterization, Properties and Comparison with Divinyl Monomer-Crosslinked Hydrogels. Polymers, 14(19), 4216. https://doi.org/10.3390/POLYM14194216/S1
	Poly(N-vinylpyrrolidone)-Laponite XLG Nanocomposite Hydrogels: Characterization, Properties and Comparison with Divinyl Monomer-Crosslinked Hydrogels
X	Polycaprolactone-laponite composite scaffold releasing strontium ranelate for bone tissue engineering applications	Nair, B. P., Sindhu, M., & Nair, P. D. (2016). Polycaprolactone-laponite composite scaffold releasing strontium ranelate for bone tissue engineering applications. Colloids and Surfaces. B, Biointerfaces, 143, 423–430. https://doi.org/10.1016/J.COLSURFB.2016.03.033
X	Polymer nanocomposites from modified clays: Recent advances and challenges	Kotal, M., & Bhowmick, A. K. (2015). Polymer nanocomposites from modified clays: Recent advances and challenges. Progress in Polymer Science, 51, 127–187. https://doi.org/10.1016/J.PROGPOLYMSCI.2015.10.001
X	Polymeric hydrogels: A review of recent developments	Kotal, M., & Bhowmick, A. K. (2015). Polymer nanocomposites from modified clays: Recent advances and challenges. Progress in Polymer Science, 51, 127–187. https://doi.org/10.1016/J.PROGPOLYMSCI.2015.10.001
	Polymeric hydrogels: A review of recent developments
	Polymeric hydrogels: A review of recent developments
X	Polymeric scaffolds for dental, oral, and craniofacial regenerative medicine	Wu, D. T., Munguia-Lopez, J. G., Cho, Y. W., Ma, X., Song, V., Zhu, Z., & Tran, S. D. (2021). Polymeric Scaffolds for Dental, Oral, and Craniofacial Regenerative Medicine. Molecules (Basel, Switzerland), 26(22). https://doi.org/10.3390/MOLECULES26227043
	Polymeric scaffolds for dental, oral, and craniofacial regenerative medicine
	Polymeric scaffolds for dental, oral, and craniofacial regenerative medicine
X	Polysaccharide-silicate composite hydrogels: Review on synthesis and drug delivery credentials	Yadav, H., Agrawal, R., Panday, A., Patel, J., & Maiti, S. (2022). Polysaccharide-silicate composite hydrogels: Review on synthesis and drug delivery credentials. Journal of Drug Delivery Science and Technology, 74, 103573. https://doi.org/10.1016/J.JDDST.2022.103573
	Polysaccharide-silicate composite hydrogels: Review on synthesis and drug delivery credentials
	Polysaccharide-silicate composite hydrogels: Review on synthesis and drug delivery credentials
X	Preparation of Polymer/Clay Nanocomposite Hydrogel and Its Bio-application as Barrier Materials	Charleux, B., D’Agosto, F., & Delaittre, G. (2010). Preparation of Hybrid Latex Particles and Core–Shell Particles Through the Use of Controlled Radical Polymerization Techniques in Aqueous Media. 125–183. https://doi.org/10.1007/12_2010_64
X	Printability study of hydrogel solution extrusion in nanoclay yield-stress bath during printing-then-gelation biofabrication	Jin, Y., Chai, W., & Huang, Y. (2017). Printability study of hydrogel solution extrusion in nanoclay yield-stress bath during printing-then-gelation biofabrication. Materials Science & Engineering. C, Materials for Biological Applications, 80, 313–325. https://doi.org/10.1016/J.MSEC.2017.05.144
X	Progress and prospects of nanocomposite hydrogels in bone tissue engineering	Du, C., & Huang, W. (2022). Progress and prospects of nanocomposite hydrogels in bone tissue engineering. Https://Doi.Org/10.1080/20550324.2022.2076025, 8(1), 102–124. https://doi.org/10.1080/20550324.2022.2076025
	Progress and prospects of nanocomposite hydrogels in bone tissue engineering
	Progress and prospects of nanocomposite hydrogels in bone tissue engineering
X	Progress in self-healing hydrogels and their applications in bone tissue engineering	Erezuma, I., Lukin, I., Desimone, M., Zhang, Y. S., Dolatshahi-Pirouz, A., & Orive, G. (2023). Progress in self-healing hydrogels and their applications in bone tissue engineering. Biomaterials Advances, 146. https://doi.org/10.1016/J.BIOADV.2022.213274
	Progress in self-healing hydrogels and their applications in bone tissue engineering
	Progress in self-healing hydrogels and their applications in bone tissue engineering
	Progress in self-healing hydrogels and their applications in bone tissue engineering
	Progress in self-healing hydrogels and their applications in bone tissue engineering
	Progress in self-healing hydrogels and their applications in bone tissue engineering
	Progress in self-healing hydrogels and their applications in bone tissue engineering
X	Progressive use of nanocomposite hydrogels materials for regeneration of damaged cartilage and their tribological mechanical properties	Sagar, P., Kumar, G., & Handa, A. (2023). Progressive use of nanocomposite hydrogels materials for regeneration of damaged cartilage and their tribological mechanical properties. Https://Doi.Org/10.1177/23977914231151487. https://doi.org/10.1177/23977914231151487
	Progressive use of nanocomposite hydrogels materials for regeneration of damaged cartilage and their tribological mechanical properties
	Progressive use of nanocomposite hydrogels materials for regeneration of damaged cartilage and their tribological mechanical properties
X	Reaching Biocompatibility with Nanoclays: Eliminating the Cytotoxicity of Ir(III) Complexes	Grüner, M. C., Zanoni, K. P. S., Borgognoni, C. F., Melo, C. C., Zucolotto, V., & de Camargo, A. S. S. (2018). Reaching Biocompatibility with Nanoclays: Eliminating the Cytotoxicity of Ir(III) Complexes. ACS Applied Materials & Interfaces, 10(32), 26830–26834. https://doi.org/10.1021/ACSAMI.8B10842
	Reaching Biocompatibility with Nanoclays: Eliminating the Cytotoxicity of Ir(III) Complexes
X	Recent advances in clay mineral-containing nanocomposite hydrogels	Zhao, L. Z., Zhou, C. H., Wang, J., Tong, D. S., Yu, W. H., & Wang, H. (2015). Recent advances in clay mineral-containing nanocomposite hydrogels. Soft Matter, 11(48), 9229–9246. https://doi.org/10.1039/c5sm01277e
	Recent advances in clay mineral-containing nanocomposite hydrogels
X	Recent advances in high-strength and elastic hydrogels for 3D printing in biomedical applications	Xu, C., Dai, G., & Hong, Y. (2019). Recent advances in high-strength and elastic hydrogels for 3D printing in biomedical applications. Acta Biomaterialia, 95, 50–59. https://doi.org/10.1016/J.ACTBIO.2019.05.032
	Recent advances in high-strength and elastic hydrogels for 3D printing in biomedical applications
	Recent advances in high-strength and elastic hydrogels for 3D printing in biomedical applications
X	Recent advances in nano‐scaffolds for tissue engineering applications: Toward natural therapeutics	Rahmani Del Bakhshayesh, A., Saghebasl, S., Asadi, N., Kashani, E., Mehdipour, A., Nezami Asl, A., & Akbarzadeh, A. (2023). Recent advances in nano-scaffolds for tissue engineering applications: Toward natural therapeutics. Wiley Interdisciplinary Reviews. Nanomedicine and Nanobiotechnology. https://doi.org/10.1002/WNAN.1882
	Recent advances in nano‐scaffolds for tissue engineering applications: Toward natural therapeutics
	Recent advances in nano‐scaffolds for tissue engineering applications: Toward natural therapeutics
X	Recent advances in the design of inorganic and nano-clay particles for the treatment of brain disorders	Persano, F., Batasheva, S., Fakhrullina, G., Gigli, G., Leporatti, S., & Fakhrullin, R. (2021). Recent advances in the design of inorganic and nano-clay particles for the treatment of brain disorders. Journal of Materials Chemistry. B, 9(12), 2756–2784. https://doi.org/10.1039/D0TB02957B
	Recent advances in the design of inorganic and nano-clay particles for the treatment of brain disorders
	Recent advances in the design of inorganic and nano-clay particles for the treatment of brain disorders
X	Recent progress in extrusion 3D bioprinting of hydrogel biomaterials for tissue regeneration: a comprehensive review with focus on advanced fabrication techniques	Askari, M., Afzali Naniz, M., Kouhi, M., Saberi, A., Zolfagharian, A., & Bodaghi, M. (2021). Recent progress in extrusion 3D bioprinting of hydrogel biomaterials for tissue regeneration: a comprehensive review with focus on advanced fabrication techniques. Biomaterials Science, 9(3), 535–573. https://doi.org/10.1039/D0BM00973C
	Recent progress in extrusion 3D bioprinting of hydrogel biomaterials for tissue regeneration: a comprehensive review with focus on advanced fabrication techniques
	Recent progress in extrusion 3D bioprinting of hydrogel biomaterials for tissue regeneration: a comprehensive review with focus on advanced fabrication techniques
X	Recent progress in luminescent materials based on lanthanide complexes intercalated synthetic clays	Wang, Y., Li, P., Wang, S., & Li, H. (2019). Recent progress in luminescent materials based on lanthanide complexes intercalated synthetic clays. Journal of Rare Earths, 37(5), 451–467. https://doi.org/10.1016/J.JRE.2018.09.004
	Recent progress in luminescent materials based on lanthanide complexes intercalated synthetic clays
	Recent progress in luminescent materials based on lanthanide complexes intercalated synthetic clays
X	Recent progress in polymer hydrogel bioadhesives	Pei, X., Wang, J., Cong, Y., & Fu, J. (2021). Recent progress in polymer hydrogel bioadhesives. Journal of Polymer Science, 59(13), 1312–1337. https://doi.org/10.1002/POL.20210249
	Recent progress in polymer hydrogel bioadhesives
	Recent progress in polymer hydrogel bioadhesives
X	Recent strategies in fabrication of gradient hydrogels for tissue engineering applications	Jo, H., Yoon, M., Gajendiran, M., & Kim, K. (2020). Recent Strategies in Fabrication of Gradient Hydrogels for Tissue Engineering Applications. Macromolecular Bioscience, 20(3). https://doi.org/10.1002/MABI.201900300
X	Research progress of starch-based biodegradable materials: A review	Yu, X., Chen, L., Jin, Z., & Jiao, A. (2021). Research progress of starch-based biodegradable materials: a review. Journal of Materials Science 2021 56:19, 56(19), 11187–11208. https://doi.org/10.1007/S10853-021-06063-1
	Research progress of starch-based biodegradable materials: A review
	Research progress of starch-based biodegradable materials: A review
X	Retracted: application of inorganic nanocomposite hydrogels in bone tissue engineering	Han, X., Xu, H., Che, L., Sha, D., Huang, C., Meng, T., & Song, D. (2021). Retraction Notice to: Application of Inorganic Nanocomposite Hydrogels in Bone Tissue Engineering. IScience, 24(6). https://doi.org/10.1016/J.ISCI.2021.102668
	Retracted: application of inorganic nanocomposite hydrogels in bone tissue engineering
	Retracted: application of inorganic nanocomposite hydrogels in bone tissue engineering
X	Review of 3D printable hydrogels and constructs	Li, H., Tan, C., & Li, L. (2018). Review of 3D printable hydrogels and constructs. Materials & Design, 159, 20–38. https://doi.org/10.1016/J.MATDES.2018.08.023
	Review of 3D printable hydrogels and constructs
	Review of 3D printable hydrogels and constructs
X	Review on Additives in Hydrogels for 3D Bioprinting of Regenerative Medicine: From Mechanism to Methodology	Fang, W., Yang, M., Liu, M., Jin, Y., Wang, Y., Yang, R., Wang, Y., Zhang, K., & Fu, Q. (2023). Review on Additives in Hydrogels for 3D Bioprinting of Regenerative Medicine: From Mechanism to Methodology. Pharmaceutics, 15(6), 1700. https://doi.org/10.3390/PHARMACEUTICS15061700
	Review on Additives in Hydrogels for 3D Bioprinting of Regenerative Medicine: From Mechanism to Methodology
	Review on Additives in Hydrogels for 3D Bioprinting of Regenerative Medicine: From Mechanism to Methodology
X	Review on emergence of nanomaterial coatings in bio-engineered cardiovascular stents	Shah, P., & Chandra, S. (2022). Review on emergence of nanomaterial coatings in bio-engineered cardiovascular stents. Journal of Drug Delivery Science and Technology, 70, 103224. https://doi.org/10.1016/J.JDDST.2022.103224
	Review on emergence of nanomaterial coatings in bio-engineered cardiovascular stents
	Review on emergence of nanomaterial coatings in bio-engineered cardiovascular stents
X	Rheological behaviour of aqueous suspensions of laponite: new insights into the ageing phenomena	Joshi, Y. M., Reddy, G. R. K., Kulkarni, A. L., Kumar, N., & Chhabra, R. P. (2007). Rheological behaviour of aqueous suspensions of laponite: new insights into the ageing phenomena. Proceedings of the Royal Society A: Mathematical, Physical and Engineering Sciences, 464(2090), 469–489. https://doi.org/10.1098/RSPA.2007.0250
X	Rheology changes of Laponite aqueous dispersions due to the addition of sodium polyacrylates of different molecular weights	Labanda, J., Sabaté, J., & Llorens, J. (2007). Rheology changes of Laponite aqueous dispersions due to the addition of sodium polyacrylates of different molecular weights. Colloids and Surfaces A: Physicochemical and Engineering Aspects, 301(1–3), 8–15. https://doi.org/10.1016/J.COLSURFA.2007.01.011
X	Rheology of aqueous dispersions of Laponite and TEMPO-oxidized nanofibrillated cellulose	Šebenik, U., Lapasin, R., & Krajnc, M. (2020). Rheology of aqueous dispersions of Laponite and TEMPO-oxidized nanofibrillated cellulose. Carbohydrate Polymers, 240. https://doi.org/10.1016/J.CARBPOL.2020.116330
X	Rheology of Laponite-scleroglucan hydrogels	Lapasin, R., Abrami, M., Grassi, M., & Šebenik, U. (2017). Rheology of Laponite-scleroglucan hydrogels. Carbohydrate Polymers, 168, 290–300. https://doi.org/10.1016/j.carbpol.2017.03.068
X	Safety study of intravitreal and suprachoroidal Laponite clay in rabbit eyes	Prieto, E., Vispe, E., de Martino, A., Idoipe, M., Rodrigo, M. J., Garcia-Martin, E., Fraile, J. M., Polo-Llorens, V., & Mayoral, J. A. (2018). Safety study of intravitreal and suprachoroidal Laponite clay in rabbit eyes. Graefe’s Archive for Clinical and Experimental Ophthalmology, 256(3), 535–546. https://doi.org/10.1007/S00417-017-3893-5/METRICS
	Safety study of intravitreal and suprachoroidal Laponite clay in rabbit eyes
X	Silicate bioceramics: from soft tissue regeneration to tumor therapy	Yu, Q., Chang, J., & Wu, C. (2019). Silicate bioceramics: from soft tissue regeneration to tumor therapy. Journal of Materials Chemistry. B, 7(36), 5449–5460. https://doi.org/10.1039/C9TB01467E
X	Silicate-Based Electro-Conductive Inks for Printing Soft Electronics and Tissue Engineering	Gharaie, S. S., Seyfoori, A., Jush, B. K., Zhou, X., Pagan, E., Godau, B., & Akbari, M. (2021). Silicate-Based Electro-Conductive Inks for Printing Soft Electronics and Tissue Engineering. Gels (Basel, Switzerland), 7(4). https://doi.org/10.3390/GELS7040240
	Silicate-Based Electro-Conductive Inks for Printing Soft Electronics and Tissue Engineering
X	Silk fibroin as a bioink–a thematic review of functionalization strategies for bioprinting applications	Tan, X. H., Liu, L., Mitryashkin, A., Wang, Y., & Goh, J. C. H. (2022). Silk Fibroin as a Bioink - A Thematic Review of Functionalization Strategies for Bioprinting Applications. ACS Biomaterials Science & Engineering, 8(8), 3242–3270. https://doi.org/10.1021/ACSBIOMATERIALS.2C00313
	Silk fibroin as a bioink–a thematic review of functionalization strategies for bioprinting applications
	Silk fibroin as a bioink–a thematic review of functionalization strategies for bioprinting applications
X	Silk-Laponite® fibrous membranes for bone tissue engineering	Atrian, M., Kharaziha, M., Emadi, R., & Alihosseini, F. (2019). Silk-Laponite® fibrous membranes for bone tissue engineering. Applied Clay Science, 174, 90–99. https://doi.org/10.1016/J.CLAY.2019.03.038
X	Smart polymeric hydrogels for cartilage tissue engineering: a review on the chemistry and biological functions	Eslahi, N., Abdorahim, M., & Simchi, A. (2016). Smart Polymeric Hydrogels for Cartilage Tissue Engineering: A Review on the Chemistry and Biological Functions. Biomacromolecules, 17(11), 3441–3463. https://doi.org/10.1021/ACS.BIOMAC.6B01235
	Smart polymeric hydrogels for cartilage tissue engineering: a review on the chemistry and biological functions
	Smart polymeric hydrogels for cartilage tissue engineering: a review on the chemistry and biological functions
X	Smart wound dressings for wound healing	Dong, R., & Guo, B. (2021). Smart wound dressings for wound healing. Nano Today, 41, 101290. https://doi.org/10.1016/J.NANTOD.2021.101290
X	Smectite clay–inorganic nanoparticle mixed suspensions: phase behaviour and rheology	Bailey, L., Lekkerkerker, H. N. W., & Maitland, G. C. (2015). Smectite clay--inorganic nanoparticle mixed suspensions: phase behaviour and rheology. Soft Matter, 11(2), 222–236. https://doi.org/10.1039/C4SM01717J
X	Solvent-based extrusion 3D printing for the fabrication of tissue engineering scaffolds	Zhang, B., Cristescu, R., Chrisey, D. B., & Narayan, R. J. (2020). Solvent-based Extrusion 3D Printing for the Fabrication of Tissue Engineering Scaffolds. International Journal of Bioprinting, 6(1), 28–42. https://doi.org/10.18063/IJB.V6I1.211
	Solvent-based extrusion 3D printing for the fabrication of tissue engineering scaffolds
	Solvent-based extrusion 3D printing for the fabrication of tissue engineering scaffolds
X	Statistical model for the structure and gelation of smectite clay suspensions	Dijkstra, M., Hansen, J. P., & Madden, P. A. (1997). Statistical model for the structure and gelation of smectite clay suspensions. Physical Review E, 55(3), 3044. https://doi.org/10.1103/PhysRevE.55.3044
X	Statistical properties of entropy-consuming fluctuations in jammed states of laponite suspensions: Fluctuation relations and generalized Gumbel distribution	Majumdar, S., & Sood, A. K. (2012). Statistical properties of entropy-consuming fluctuations in jammed states of laponite suspensions: Fluctuation relations and generalized Gumbel distribution. Physical Review. E, Statistical, Nonlinear, and Soft Matter Physics, 85(4 Pt 1). https://doi.org/10.1103/PHYSREVE.85.041404
X	Status and application prospects of nano-clay Laponite	Fan, X. M., Fang, S. B., Chen, Z. X., & Mo, S. X. (2021). Status and application prospects of nano-clay Laponite. Chinese Journal of Tissue Engineering Research, 25(10), 1622. https://doi.org/10.3969/J.ISSN.2095-4344.3053
	Status and application prospects of nano-clay Laponite
	Status and application prospects of nano-clay Laponite
X	Strontium functionalized scaffold for bone tissue engineering	Prabha, R. D., Nair, B. P., Ditzel, N., Kjems, J., Nair, P. D., & Kassem, M. (2019). Strontium functionalized scaffold for bone tissue engineering. Materials Science & Engineering. C, Materials for Biological Applications, 94, 509–515. https://doi.org/10.1016/J.MSEC.2018.09.054
	Strontium functionalized scaffold for bone tissue engineering
X	Structural and morphological properties of in-situ biosynthesis of biocompatible bacterial cellulose/Laponite nanocomposites	Domeneguetti, R. R., Sakai, V. Y., Perotti, G. F., Silva, I. C., Tercjak, A., Barud, H. S., Pavan, F., Constantino, V. R. L., & Ribeiro, S. J. (2023). Structural and morphological properties of in-situ biosynthesis of biocompatible bacterial cellulose/Laponite nanocomposites. Applied Clay Science, 234, 106851. https://doi.org/10.1016/J.CLAY.2023.106851
	Structural and morphological properties of in-situ biosynthesis of biocompatible bacterial cellulose/Laponite nanocomposites
	Structural and morphological properties of in-situ biosynthesis of biocompatible bacterial cellulose/Laponite nanocomposites
X	Structural evolution of salt-free aqueous Laponite dispersions: A study based on low-field NMR relaxometry and rheological investigations	Lapasin, R., Grassi, M., Abrami, M., & Šebenik, U. (2020). Structural evolution of salt-free aqueous Laponite dispersions: A study based on low-field NMR relaxometry and rheological investigations. Colloids and Surfaces A: Physicochemical and Engineering Aspects, 602, 125126. https://doi.org/10.1016/J.COLSURFA.2020.125126
	Structural evolution of salt-free aqueous Laponite dispersions: A study based on low-field NMR relaxometry and rheological investigations
	Structural evolution of salt-free aqueous Laponite dispersions: A study based on low-field NMR relaxometry and rheological investigations
X	Structures and Applications of Thermoresponsive Hydrogels and Nanocomposite-Hydrogels Based on Copolymers with Poly (Ethylene Glycol) and Poly (Lactide-Co-Glycolide) Blocks	Maeda, T. (2019). Structures and Applications of Thermoresponsive Hydrogels and Nanocomposite-Hydrogels Based on Copolymers with Poly (Ethylene Glycol) and Poly (Lactide- Co-Glycolide) Blocks. Bioengineering (Basel, Switzerland), 6(4). https://doi.org/10.3390/BIOENGINEERING6040107
X	Suprachoroidal delivery of small molecules, nanoparticles, gene and cell therapies for ocular diseases	Wan, C. R., Muya, L., Kansara, V., & Ciulla, T. A. (2021). Suprachoroidal Delivery of Small Molecules, Nanoparticles, Gene and Cell Therapies for Ocular Diseases. Pharmaceutics 2021, Vol. 13, Page 288, 13(2), 288. https://doi.org/10.3390/PHARMACEUTICS13020288
	Suprachoroidal delivery of small molecules, nanoparticles, gene and cell therapies for ocular diseases
	Suprachoroidal delivery of small molecules, nanoparticles, gene and cell therapies for ocular diseases
	Suprachoroidal delivery of small molecules, nanoparticles, gene and cell therapies for ocular diseases
X	Synthesis of Injectable Shear-Thinning Biomaterials of Various Compositions of Gelatin and Synthetic Silicate Nanoplatelet	Xue, C., Xie, H., Eichenbaum, J., Chen, Y., Wang, Y., van den Dolder, F. W., Lee, J., Lee, K. J., Zhang, S., Sun, W., Sheikhi, A., Ahadian, S., Ashammakhi, N., Dokmeci, M. R., Kim, H. J., & Khademhosseini, A. (2020). Synthesis of Injectable Shear-Thinning Biomaterials of Various Compositions of Gelatin and Synthetic Silicate Nanoplatelet. Biotechnology Journal, 15(8). https://doi.org/10.1002/BIOT…
	Synthesis of Injectable Shear-Thinning Biomaterials of Various Compositions of Gelatin and Synthetic Silicate Nanoplatelet
X	The effect of nanofillers on the functional properties of biopolymer-based films: A review	Jamróz, E., Kulawik, P., & Kopel, P. (2019). The Effect of Nanofillers on the Functional Properties of Biopolymer-based Films: A Review. Polymers, 11(4). https://doi.org/10.3390/POLYM11040675
	The effect of nanofillers on the functional properties of biopolymer-based films: A review
	The effect of nanofillers on the functional properties of biopolymer-based films: A review
X	The Effect of Polymeric Nanofibers Used for 3D-Printed Scaffolds on Cellular Activity in Tissue Engineering: A Review	Kharaghani, D., Kaffashsaei, E., Haider, M. K., & Kim, I. S. (2023). The Effect of Polymeric Nanofibers Used for 3D-Printed Scaffolds on Cellular Activity in Tissue Engineering: A Review. International Journal of Molecular Sciences 2023, Vol. 24, Page 9464, 24(11), 9464. https://doi.org/10.3390/IJMS24119464
	The Effect of Polymeric Nanofibers Used for 3D-Printed Scaffolds on Cellular Activity in Tissue Engineering: A Review
	The Effect of Polymeric Nanofibers Used for 3D-Printed Scaffolds on Cellular Activity in Tissue Engineering: A Review
X	The osteogenic properties of calcium phosphate cement doped with synthetic materials: A structured narrative review of preclinical evidence	Md Dali, S. S., Wong, S. K., Chin, K. Y., & Ahmad, F. (2023). The Osteogenic Properties of Calcium Phosphate Cement Doped with Synthetic Materials: A Structured Narrative Review of Preclinical Evidence. International Journal of Molecular Sciences, 24(8). https://doi.org/10.3390/IJMS24087161
	The osteogenic properties of calcium phosphate cement doped with synthetic materials: A structured narrative review of preclinical evidence
	The osteogenic properties of calcium phosphate cement doped with synthetic materials: A structured narrative review of preclinical evidence
X	The State of the Art of Natural Polymer Functionalized Fe3O4 Magnetic Nanoparticle Composites for Drug Delivery Applications: A Review	Nordin, A. H., Ahmad, Z., Husna, S. M. N., Ilyas, R. A., Azemi, A. K., Ismail, N., Nordin, M. L., Ngadi, N., Siti, N. H., Nabgan, W., Norfarhana, A. S., & Azami, M. S. M. (2023). The State of the Art of Natural Polymer Functionalized Fe3O4 Magnetic Nanoparticle Composites for Drug Delivery Applications: A Review. Gels (Basel, Switzerland), 9(2). https://doi.org/10.3390/GELS9020121
	The State of the Art of Natural Polymer Functionalized Fe3O4 Magnetic Nanoparticle Composites for Drug Delivery Applications: A Review
	The State of the Art of Natural Polymer Functionalized Fe3O4 Magnetic Nanoparticle Composites for Drug Delivery Applications: A Review
X	The use of a laponite dispersion to increase the hydrophilicity of cobalt-ferrite magnetic nanoparticles	Aguiar, A. S., Michels, L., da Silva, F. G., Kern, C., Gomide, G., Ferreira, C. M., Depeyrot, J., Aquino, R., & da Silva, G. J. (2020). The use of a laponite dispersion to increase the hydrophilicity of cobalt-ferrite magnetic nanoparticles. Applied Clay Science, 193, 105663. https://doi.org/10.1016/J.CLAY.2020.105663
X	Therapeutic metallic ions in bone tissue engineering: A systematic review of the literature	Safiaghdam, H., Nokhbatolfoghahaei, H., & Khojasteh, A. (2019). Therapeutic Metallic Ions in Bone Tissue Engineering: A Systematic Review of The Literature. Iranian Journal of Pharmaceutical Research : IJPR, 18(Suppl1), 101–118. https://doi.org/10.22037/IJPR.2020.112641.13894
X	Thermal performance of a multi-layer composite containing peg/laponite as pcms	Yang, K., Venkataraman, M., Wang, Y. F., Xiong, X. M., Yang, T., Wiener, J., Militky, J., Mishra, R., Marek, J., Zhu, G. C., & Yao, J. M. (2020). Thermal performance of a multi-layer composite containing peg/laponite as pcms. Journal of Fiber Bioengineering and Informatics, 13(2), 61–68. https://doi.org/10.3993/JFBIM00330
X	Thermo-Responsive Nanocomposite Hydrogels Based on PEG-b-PLGA Diblock Copolymer and Laponite	Maeda, T., Kitagawa, M., Hotta, A., & Koizumi, S. (2019). Thermo-Responsive Nanocomposite Hydrogels Based on PEG- b-PLGA Diblock Copolymer and Laponite. Polymers, 11(2). https://doi.org/10.3390/POLYM11020250
X	Thermoresponsive hydrogels physically crosslinked with magnetically modified LAPONITE (R) nanoparticles	Goncharuk, O., Samchenko, Y., Kernosenko, L., Korotych, O., Poltoratska, T., Pasmurtseva, N., Oranska, O., Sternik, D., & Mamyshev, I. (2020). Thermoresponsive hydrogels physically crosslinked with magnetically modified LAPONITE® nanoparticles. Soft Matter, 16(24), 5689–5701. https://doi.org/10.1039/D0SM00929F
	Thermoresponsive hydrogels physically crosslinked with magnetically modified LAPONITE® nanoparticles
X	Thixotropy—a review	Barnes, H. A. (1997). Thixotropy—a review. Journal of Non-Newtonian Fluid Mechanics, 70(1–2), 1–33. https://doi.org/10.1016/S0377-0257(97)00004-9
X	Three-dimensional (3D) scaffolds as powerful weapons for tumor immunotherapy	Han, S., & Wu, J. (2022). Three-dimensional (3D) scaffolds as powerful weapons for tumor immunotherapy. Bioactive Materials, 17, 300–319. https://doi.org/10.1016/J.BIOACTMAT.2022.01.020
X	Three-dimensional printing of multilayered tissue engineering scaffolds	Bittner, S. M., Guo, J. L., Melchiorri, A., & Mikos, A. G. (2018). Three-dimensional Printing of Multilayered Tissue Engineering Scaffolds. Materials Today (Kidlington, England), 21(8), 861–874. https://doi.org/10.1016/J.MATTOD.2018.02.006
X	Transparent, elastomeric and tough hydrogels from poly(ethylene glycol) and silicate nanoparticles	Gaharwar, A. K., Rivera, C. P., Wu, C. J., & Schmidt, G. (2011). Transparent, elastomeric and tough hydrogels from poly(ethylene glycol) and silicate nanoparticles. Acta Biomaterialia, 7(12), 4139–4148. https://doi.org/10.1016/J.ACTBIO.2011.07.023
X	Trends in double networks as bioprintable and injectable hydrogel scaffolds for tissue regeneration	Aldana, A. A., Houben, S., Moroni, L., Baker, M. B., & Pitet, L. M. (2021). Trends in Double Networks as Bioprintable and Injectable Hydrogel Scaffolds for Tissue Regeneration. ACS Biomaterials Science & Engineering, 7(9), 4077–4101. https://doi.org/10.1021/ACSBIOMATERIALS.0C01749
	Trends in double networks as bioprintable and injectable hydrogel scaffolds for tissue regeneration
	Trends in double networks as bioprintable and injectable hydrogel scaffolds for tissue regeneration
X	Tumor-microenvironment double-responsive shrinkable nanoparticles fabricated via facile assembly of laponite with a bioactive oligosaccharide for anticancer therapy	Zhong, G., Wang, L., Jin, H., Li, X., Zhou, D., Wang, G., Lian, R., Xie, P., Zhang, S., Zheng, L., Qu, X., Shen, S., Shahbazi, M. A., Xiao, L., Li, K., Gao, J., & Li, Y. (2023). Tumor-microenvironment double-responsive shrinkable nanoparticles fabricated via facile assembly of laponite with a bioactive oligosaccharide for anticancer therapy. Journal of Drug Delivery Science and Technology, 82, 10…
	Tumor-microenvironment double-responsive shrinkable nanoparticles fabricated via facile assembly of laponite with a bioactive oligosaccharide for anticancer therapy
	Tumor-microenvironment double-responsive shrinkable nanoparticles fabricated via facile assembly of laponite with a bioactive oligosaccharide for anticancer therapy
X	Two-dimensional nanomaterials-added dynamism in 3D printing and bioprinting of biomedical platforms: Unique opportunities and challenges	Gaihre, B., Potes, M. A., Serdiuk, V., Tilton, M., Liu, X., & Lu, L. (2022). Two-dimensional nanomaterials-added dynamism in 3D printing and bioprinting of biomedical platforms: Unique opportunities and challenges. Biomaterials, 284. https://doi.org/10.1016/J.BIOMATERIALS.2022.121507
	Two-dimensional nanomaterials-added dynamism in 3D printing and bioprinting of biomedical platforms: Unique opportunities and challenges
	Two-dimensional nanomaterials-added dynamism in 3D printing and bioprinting of biomedical platforms: Unique opportunities and challenges
X	Two-dimensional nanomaterials: fascinating materials in biomedical field	Hu, T., Mei, X., Wang, Y., Weng, X., Liang, R., & Wei, M. (2019). Two-dimensional nanomaterials: fascinating materials in biomedical field. Science Bulletin, 64(22), 1707–1727. https://doi.org/10.1016/J.SCIB.2019.09.021
	Two-dimensional nanomaterials: fascinating materials in biomedical field
	Two-dimensional nanomaterials: fascinating materials in biomedical field
X	Vectorized clay nanoparticles in therapy and diagnosis	Choi, G., Piao, H., Eom, S., & Choy, J. H. (2019). Vectorized Clay Nanoparticles in Therapy and Diagnosis. Clays and Clay Minerals, 67(1), 25–43. https://doi.org/10.1007/S42860-019-0009-9/METRICS
	Vectorized clay nanoparticles in therapy and diagnosis
	Vectorized clay nanoparticles in therapy and diagnosis
